# Supplementary material for: Comparative transcriptome analysis provides insight into regulation pathways and temporal and spatial expression characteristics of grapevine (Vitis vinifera) dormant buds in different nodes
Source: BMC Plant Biol. 2020 Aug 26;20:390. doi: 10.1186/s12870-020-02583-1 (PMC7449092; doi:10.1186/s12870-020-02583-1)
Supplement: Supplementary file 2 — Additional file 2: Table S1. The information about RNA-Seq data. Table S2. Gene expression information. Table S3. FPKM values of all genes. Table S4. GO analytical data of each pair. Table S5. KEGG analytical data of each pair. Table S6. Mapman dataset. Table S7. Analysis of transcription factors. Table S8. Information about genomic localization and sequence length of all novel genes. Table S9. Analysis of temporal and spatial expression differences of genes at different nodes. [file 12870_2020_2583_MOESM2_ESM.xlsx]

## Sheet: Supplementary  Table 1
	Supplementary Table 1. The information about RNA-Seq data
	Samples	Raw reads	Clean reads	Clean reads rate	Total mapped	Uniquely mapped
	Nov_T_1	55144446	55031236	99.79%	49313546 (89.61%)	47854743 (86.96%)
	Nov_T_2	54009050	53893292	99.79%	48531884 (90.05%)	47112653 (87.42%)
	Nov_C_1	56713780	56591318	99.78%	51695938 (91.35%)	50208901 (88.72%)
	Nov_C_2	41348452	41299666	99.88%	37098526 (89.83%)	35962696 (87.08%)
	Nov_B_1	41282822	41254070	99.93%	36880194 (89.4%)	35817054 (86.82%)
	Nov_B_2	42247182	42181818	99.85%	37968106 (90.01%)	36846756 (87.35%)
	Dec_T_1	44120580	44053322	99.85%	39915345 (90.61%)	38802499 (88.08%)
	Dec_T_2	38664984	38637712	99.93%	35103065 (90.85%)	34075541 (88.19%)
	Dec_C_1	42301446	42272898	99.93%	38096888 (90.12%)	36964532 (87.44%)
	Dec_C_2	44445644	44416508	99.93%	40714905 (91.67%)	39515157 (88.97%)
	Dec_B_1	44328284	44299104	99.93%	40145425 (90.62%)	38994423 (88.03%)
	Dec_B_2	47404246	47372714	99.93%	42990330 (90.75%)	41746754 (88.12%)
	Jan_T_1	47699816	47626666	99.85%	43279425 (90.87%)	42101347 (88.4%)
	Jan_T_2	42139408	42110266	99.93%	38245623 (90.82%)	37119383 (88.15%)
	Jan_C_1	45475282	45444544	99.93%	40884552 (89.97%)	39765300 (87.5%)
	Jan_C_2	46704584	46673802	99.93%	41824466 (89.61%)	40690842 (87.18%)
	Jan_B_1	40393748	40359912	99.92%	35704664 (88.47%)	34726857 (86.04%)
	Jan_B_2	38217646	38184566	99.91%	34438442 (90.19%)	33484737 (87.69%)
	Feb_T_1	44348938	44270056	99.82%	39776262 (89.85%)	38739763 (87.51%)
	Feb_T_2	44614176	44541936	99.84%	40108212 (90.05%)	39080340 (87.74%)
	Feb_C_1	37156214	37101758	99.85%	33750176 (90.97%)	32895685 (88.66%)
	Feb_C_2	41864872	41829664	99.92%	37710781 (90.15%)	36732814 (87.82%)
	Feb_B_1	45607654	45538812	99.85%	41725819 (91.63%)	40577056 (89.1%)
	Feb_B_2	43944720	43910114	99.92%	39590910 (90.16%)	38560657 (87.82%)
	Mar_T_1	38909648	38859426	99.87%	35317498 (90.89%)	34458901 (88.68%)
	Mar_T_2	39108556	39057432	99.87%	35335134 (90.47%)	34487566 (88.3%)
	Mar_C_1	39839518	39788748	99.87%	36283255 (91.19%)	35395484 (88.96%)
	Mar_C_2	40047490	39995264	99.87%	36763840 (91.92%)	35867143 (89.68%)
	Mar_B_1	39473538	39420964	99.87%	35797533 (90.81%)	34969554 (88.71%)
	Mar_B_2	46597128	46517586	99.83%	42296763 (90.93%)	41281830 (88.74%)
	Apr_T_1	43991078	43915086	99.83%	40393669 (91.98%)	39433591 (89.8%)
	Apr_T_2	48800024	48725728	99.85%	45121240 (92.6%)	43986514 (90.27%)
	Apr_C_1	58912864	58823174	99.85%	53900306 (91.63%)	52479486 (89.22%)
	Apr_C_2	43256484	43189010	99.84%	39667120 (91.85%)	38652970 (89.5%)
	Apr_B_1	41568134	41504560	99.85%	36609879 (88.21%)	35698894 (86.01%)
	Apr_B_2	45233052	45163754	99.85%	41661726 (92.25%)	40599674 (89.89%)
					Total mapped	Uniquely mapped
					49313546 (89.61%)	47854743 (86.96%)
					48531884 (90.05%)	47112653 (87.42%)
					51695938 (91.35%)	50208901 (88.72%)
					37098526 (89.83%)	35962696 (87.08%)
					36880194 (89.4%)	35817054 (86.82%)
					37968106 (90.01%)	36846756 (87.35%)
					39915345 (90.61%)	38802499 (88.08%)
					35103065 (90.85%)	34075541 (88.19%)
					38096888 (90.12%)	36964532 (87.44%)
					40714905 (91.67%)	39515157 (88.97%)
					40145425 (90.62%)	38994423 (88.03%)
					42990330 (90.75%)	41746754 (88.12%)
					43279425 (90.87%)	42101347 (88.4%)
					38245623 (90.82%)	37119383 (88.15%)
					40884552 (89.97%)	39765300 (87.5%)
					41824466 (89.61%)	40690842 (87.18%)
					35704664 (88.47%)	34726857 (86.04%)
					34438442 (90.19%)	33484737 (87.69%)
					39776262 (89.85%)	38739763 (87.51%)
					40108212 (90.05%)	39080340 (87.74%)
					33750176 (90.97%)	32895685 (88.66%)
					37710781 (90.15%)	36732814 (87.82%)
					41725819 (91.63%)	40577056 (89.1%)
					39590910 (90.16%)	38560657 (87.82%)
					35317498 (90.89%)	34458901 (88.68%)
					35335134 (90.47%)	34487566 (88.3%)
					36283255 (91.19%)	35395484 (88.96%)
					36763840 (91.92%)	35867143 (89.68%)
					35797533 (90.81%)	34969554 (88.71%)
					42296763 (90.93%)	41281830 (88.74%)
					40393669 (91.98%)	39433591 (89.8%)
					45121240 (92.6%)	43986514 (90.27%)
					53900306 (91.63%)	52479486 (89.22%)
					39667120 (91.85%)	38652970 (89.5%)
					36609879 (88.21%)	35698894 (86.01%)
					41661726 (92.25%)	40599674 (89.89%)
					Total mapped	Uniquely mapped
					49313546 (89.61%)	47854743 (86.96%)
					48531884 (90.05%)	47112653 (87.42%)
					51695938 (91.35%)	50208901 (88.72%)
					37098526 (89.83%)	35962696 (87.08%)
					36880194 (89.4%)	35817054 (86.82%)
					37968106 (90.01%)	36846756 (87.35%)
					39915345 (90.61%)	38802499 (88.08%)
					35103065 (90.85%)	34075541 (88.19%)
					38096888 (90.12%)	36964532 (87.44%)
					40714905 (91.67%)	39515157 (88.97%)
					40145425 (90.62%)	38994423 (88.03%)
					42990330 (90.75%)	41746754 (88.12%)
					43279425 (90.87%)	42101347 (88.4%)
					38245623 (90.82%)	37119383 (88.15%)
					40884552 (89.97%)	39765300 (87.5%)
					41824466 (89.61%)	40690842 (87.18%)
					35704664 (88.47%)	34726857 (86.04%)
					34438442 (90.19%)	33484737 (87.69%)
					39776262 (89.85%)	38739763 (87.51%)
					40108212 (90.05%)	39080340 (87.74%)
					33750176 (90.97%)	32895685 (88.66%)
					37710781 (90.15%)	36732814 (87.82%)
					41725819 (91.63%)	40577056 (89.1%)
					39590910 (90.16%)	38560657 (87.82%)
					35317498 (90.89%)	34458901 (88.68%)
					35335134 (90.47%)	34487566 (88.3%)
					36283255 (91.19%)	35395484 (88.96%)
					36763840 (91.92%)	35867143 (89.68%)
					35797533 (90.81%)	34969554 (88.71%)
					42296763 (90.93%)	41281830 (88.74%)
					40393669 (91.98%)	39433591 (89.8%)
					45121240 (92.6%)	43986514 (90.27%)
					53900306 (91.63%)	52479486 (89.22%)
					39667120 (91.85%)	38652970 (89.5%)
					36609879 (88.21%)	35698894 (86.01%)
					41661726 (92.25%)	40599674 (89.89%)
					Total mapped	Uniquely mapped
					49313546 (89.61%)	47854743 (86.96%)
					48531884 (90.05%)	47112653 (87.42%)
					51695938 (91.35%)	50208901 (88.72%)
					37098526 (89.83%)	35962696 (87.08%)
					36880194 (89.4%)	35817054 (86.82%)
					37968106 (90.01%)	36846756 (87.35%)
					39915345 (90.61%)	38802499 (88.08%)
					35103065 (90.85%)	34075541 (88.19%)
					38096888 (90.12%)	36964532 (87.44%)
					40714905 (91.67%)	39515157 (88.97%)
					40145425 (90.62%)	38994423 (88.03%)
					42990330 (90.75%)	41746754 (88.12%)
					43279425 (90.87%)	42101347 (88.4%)
					38245623 (90.82%)	37119383 (88.15%)
					40884552 (89.97%)	39765300 (87.5%)
					41824466 (89.61%)	40690842 (87.18%)
					35704664 (88.47%)	34726857 (86.04%)
					34438442 (90.19%)	33484737 (87.69%)
					39776262 (89.85%)	38739763 (87.51%)
					40108212 (90.05%)	39080340 (87.74%)
					33750176 (90.97%)	32895685 (88.66%)
					37710781 (90.15%)	36732814 (87.82%)
					41725819 (91.63%)	40577056 (89.1%)
					39590910 (90.16%)	38560657 (87.82%)
					35317498 (90.89%)	34458901 (88.68%)
					35335134 (90.47%)	34487566 (88.3%)
					36283255 (91.19%)	35395484 (88.96%)
					36763840 (91.92%)	35867143 (89.68%)
					35797533 (90.81%)	34969554 (88.71%)
					42296763 (90.93%)	41281830 (88.74%)
					40393669 (91.98%)	39433591 (89.8%)
					45121240 (92.6%)	43986514 (90.27%)
					53900306 (91.63%)	52479486 (89.22%)
					39667120 (91.85%)	38652970 (89.5%)
					36609879 (88.21%)	35698894 (86.01%)
					41661726 (92.25%)	40599674 (89.89%)
					Total mapped	Uniquely mapped
					49313546 (89.61%)	47854743 (86.96%)
					48531884 (90.05%)	47112653 (87.42%)
					51695938 (91.35%)	50208901 (88.72%)
					37098526 (89.83%)	35962696 (87.08%)
					36880194 (89.4%)	35817054 (86.82%)
					37968106 (90.01%)	36846756 (87.35%)
					39915345 (90.61%)	38802499 (88.08%)
					35103065 (90.85%)	34075541 (88.19%)
					38096888 (90.12%)	36964532 (87.44%)
					40714905 (91.67%)	39515157 (88.97%)
					40145425 (90.62%)	38994423 (88.03%)
					42990330 (90.75%)	41746754 (88.12%)
					43279425 (90.87%)	42101347 (88.4%)
					38245623 (90.82%)	37119383 (88.15%)
					40884552 (89.97%)	39765300 (87.5%)
					41824466 (89.61%)	40690842 (87.18%)
					35704664 (88.47%)	34726857 (86.04%)
					34438442 (90.19%)	33484737 (87.69%)
					39776262 (89.85%)	38739763 (87.51%)
					40108212 (90.05%)	39080340 (87.74%)
					33750176 (90.97%)	32895685 (88.66%)
					37710781 (90.15%)	36732814 (87.82%)
					41725819 (91.63%)	40577056 (89.1%)
					39590910 (90.16%)	38560657 (87.82%)
					35317498 (90.89%)	34458901 (88.68%)
					35335134 (90.47%)	34487566 (88.3%)
					36283255 (91.19%)	35395484 (88.96%)
					36763840 (91.92%)	35867143 (89.68%)
					35797533 (90.81%)	34969554 (88.71%)
					42296763 (90.93%)	41281830 (88.74%)
					40393669 (91.98%)	39433591 (89.8%)
					45121240 (92.6%)	43986514 (90.27%)
					53900306 (91.63%)	52479486 (89.22%)
					39667120 (91.85%)	38652970 (89.5%)
					36609879 (88.21%)	35698894 (86.01%)
					41661726 (92.25%)	40599674 (89.89%)
					Total mapped	Uniquely mapped
					49313546 (89.61%)	47854743 (86.96%)
					48531884 (90.05%)	47112653 (87.42%)
					51695938 (91.35%)	50208901 (88.72%)
					37098526 (89.83%)	35962696 (87.08%)
					36880194 (89.4%)	35817054 (86.82%)
					37968106 (90.01%)	36846756 (87.35%)
					39915345 (90.61%)	38802499 (88.08%)
					35103065 (90.85%)	34075541 (88.19%)
					38096888 (90.12%)	36964532 (87.44%)
					40714905 (91.67%)	39515157 (88.97%)
					40145425 (90.62%)	38994423 (88.03%)
					42990330 (90.75%)	41746754 (88.12%)
					43279425 (90.87%)	42101347 (88.4%)
					38245623 (90.82%)	37119383 (88.15%)
					40884552 (89.97%)	39765300 (87.5%)
					41824466 (89.61%)	40690842 (87.18%)
					35704664 (88.47%)	34726857 (86.04%)
					34438442 (90.19%)	33484737 (87.69%)
					39776262 (89.85%)	38739763 (87.51%)
					40108212 (90.05%)	39080340 (87.74%)
					33750176 (90.97%)	32895685 (88.66%)
					37710781 (90.15%)	36732814 (87.82%)
					41725819 (91.63%)	40577056 (89.1%)
					39590910 (90.16%)	38560657 (87.82%)
					35317498 (90.89%)	34458901 (88.68%)
					35335134 (90.47%)	34487566 (88.3%)
					36283255 (91.19%)	35395484 (88.96%)
					36763840 (91.92%)	35867143 (89.68%)
					35797533 (90.81%)	34969554 (88.71%)
					42296763 (90.93%)	41281830 (88.74%)
					40393669 (91.98%)	39433591 (89.8%)
					45121240 (92.6%)	43986514 (90.27%)
					53900306 (91.63%)	52479486 (89.22%)
					39667120 (91.85%)	38652970 (89.5%)
					36609879 (88.21%)	35698894 (86.01%)
					41661726 (92.25%)	40599674 (89.89%)
					Total mapped	Uniquely mapped
					49313546 (89.61%)	47854743 (86.96%)
					48531884 (90.05%)	47112653 (87.42%)
					51695938 (91.35%)	50208901 (88.72%)
					37098526 (89.83%)	35962696 (87.08%)
					36880194 (89.4%)	35817054 (86.82%)
					37968106 (90.01%)	36846756 (87.35%)
					39915345 (90.61%)	38802499 (88.08%)
					35103065 (90.85%)	34075541 (88.19%)
					38096888 (90.12%)	36964532 (87.44%)
					40714905 (91.67%)	39515157 (88.97%)
					40145425 (90.62%)	38994423 (88.03%)
					42990330 (90.75%)	41746754 (88.12%)
					43279425 (90.87%)	42101347 (88.4%)
					38245623 (90.82%)	37119383 (88.15%)
					40884552 (89.97%)	39765300 (87.5%)
					41824466 (89.61%)	40690842 (87.18%)
					35704664 (88.47%)	34726857 (86.04%)
					34438442 (90.19%)	33484737 (87.69%)
					39776262 (89.85%)	38739763 (87.51%)
					40108212 (90.05%)	39080340 (87.74%)
					33750176 (90.97%)	32895685 (88.66%)
					37710781 (90.15%)	36732814 (87.82%)
					41725819 (91.63%)	40577056 (89.1%)
					39590910 (90.16%)	38560657 (87.82%)
					35317498 (90.89%)	34458901 (88.68%)
					35335134 (90.47%)	34487566 (88.3%)
					36283255 (91.19%)	35395484 (88.96%)
					36763840 (91.92%)	35867143 (89.68%)
					35797533 (90.81%)	34969554 (88.71%)
					42296763 (90.93%)	41281830 (88.74%)
					40393669 (91.98%)	39433591 (89.8%)
					45121240 (92.6%)	43986514 (90.27%)
					53900306 (91.63%)	52479486 (89.22%)
					39667120 (91.85%)	38652970 (89.5%)
					36609879 (88.21%)	35698894 (86.01%)
					41661726 (92.25%)	40599674 (89.89%)
					Total mapped	Uniquely mapped
					49313546 (89.61%)	47854743 (86.96%)
					48531884 (90.05%)	47112653 (87.42%)
					51695938 (91.35%)	50208901 (88.72%)
					37098526 (89.83%)	35962696 (87.08%)
					36880194 (89.4%)	35817054 (86.82%)
					37968106 (90.01%)	36846756 (87.35%)
					39915345 (90.61%)	38802499 (88.08%)
					35103065 (90.85%)	34075541 (88.19%)
					38096888 (90.12%)	36964532 (87.44%)
					40714905 (91.67%)	39515157 (88.97%)
					40145425 (90.62%)	38994423 (88.03%)
					42990330 (90.75%)	41746754 (88.12%)
					43279425 (90.87%)	42101347 (88.4%)
					38245623 (90.82%)	37119383 (88.15%)
					40884552 (89.97%)	39765300 (87.5%)
					41824466 (89.61%)	40690842 (87.18%)
					35704664 (88.47%)	34726857 (86.04%)
					34438442 (90.19%)	33484737 (87.69%)
					39776262 (89.85%)	38739763 (87.51%)
					40108212 (90.05%)	39080340 (87.74%)
					33750176 (90.97%)	32895685 (88.66%)
					37710781 (90.15%)	36732814 (87.82%)
					41725819 (91.63%)	40577056 (89.1%)
					39590910 (90.16%)	38560657 (87.82%)
					35317498 (90.89%)	34458901 (88.68%)
					35335134 (90.47%)	34487566 (88.3%)
					36283255 (91.19%)	35395484 (88.96%)
					36763840 (91.92%)	35867143 (89.68%)
					35797533 (90.81%)	34969554 (88.71%)
					42296763 (90.93%)	41281830 (88.74%)
					40393669 (91.98%)	39433591 (89.8%)
					45121240 (92.6%)	43986514 (90.27%)
					53900306 (91.63%)	52479486 (89.22%)
					39667120 (91.85%)	38652970 (89.5%)
					36609879 (88.21%)	35698894 (86.01%)
					41661726 (92.25%)	40599674 (89.89%)
					Total mapped	Uniquely mapped
					49313546 (89.61%)	47854743 (86.96%)
					48531884 (90.05%)	47112653 (87.42%)
					51695938 (91.35%)	50208901 (88.72%)
					37098526 (89.83%)	35962696 (87.08%)
					36880194 (89.4%)	35817054 (86.82%)
					37968106 (90.01%)	36846756 (87.35%)
					39915345 (90.61%)	38802499 (88.08%)
					35103065 (90.85%)	34075541 (88.19%)
					38096888 (90.12%)	36964532 (87.44%)
					40714905 (91.67%)	39515157 (88.97%)
					40145425 (90.62%)	38994423 (88.03%)
					42990330 (90.75%)	41746754 (88.12%)
					43279425 (90.87%)	42101347 (88.4%)
					38245623 (90.82%)	37119383 (88.15%)
					40884552 (89.97%)	39765300 (87.5%)
					41824466 (89.61%)	40690842 (87.18%)
					35704664 (88.47%)	34726857 (86.04%)
					34438442 (90.19%)	33484737 (87.69%)
					39776262 (89.85%)	38739763 (87.51%)
					40108212 (90.05%)	39080340 (87.74%)
					33750176 (90.97%)	32895685 (88.66%)
					37710781 (90.15%)	36732814 (87.82%)
					41725819 (91.63%)	40577056 (89.1%)
					39590910 (90.16%)	38560657 (87.82%)
					35317498 (90.89%)	34458901 (88.68%)
					35335134 (90.47%)	34487566 (88.3%)
					36283255 (91.19%)	35395484 (88.96%)
					36763840 (91.92%)	35867143 (89.68%)
					35797533 (90.81%)	34969554 (88.71%)
					42296763 (90.93%)	41281830 (88.74%)
					40393669 (91.98%)	39433591 (89.8%)
					45121240 (92.6%)	43986514 (90.27%)
					53900306 (91.63%)	52479486 (89.22%)
					39667120 (91.85%)	38652970 (89.5%)
					36609879 (88.21%)	35698894 (86.01%)
					41661726 (92.25%)	40599674 (89.89%)
					Total mapped	Uniquely mapped
					49313546 (89.61%)	47854743 (86.96%)
					48531884 (90.05%)	47112653 (87.42%)
					51695938 (91.35%)	50208901 (88.72%)
					37098526 (89.83%)	35962696 (87.08%)
					36880194 (89.4%)	35817054 (86.82%)
					37968106 (90.01%)	36846756 (87.35%)
					39915345 (90.61%)	38802499 (88.08%)
					35103065 (90.85%)	34075541 (88.19%)
					38096888 (90.12%)	36964532 (87.44%)
					40714905 (91.67%)	39515157 (88.97%)
					40145425 (90.62%)	38994423 (88.03%)
					42990330 (90.75%)	41746754 (88.12%)
					43279425 (90.87%)	42101347 (88.4%)
					38245623 (90.82%)	37119383 (88.15%)
					40884552 (89.97%)	39765300 (87.5%)
					41824466 (89.61%)	40690842 (87.18%)
					35704664 (88.47%)	34726857 (86.04%)
					34438442 (90.19%)	33484737 (87.69%)
					39776262 (89.85%)	38739763 (87.51%)
					40108212 (90.05%)	39080340 (87.74%)
					33750176 (90.97%)	32895685 (88.66%)
					37710781 (90.15%)	36732814 (87.82%)
					41725819 (91.63%)	40577056 (89.1%)
					39590910 (90.16%)	38560657 (87.82%)
					35317498 (90.89%)	34458901 (88.68%)
					35335134 (90.47%)	34487566 (88.3%)
					36283255 (91.19%)	35395484 (88.96%)
					36763840 (91.92%)	35867143 (89.68%)
					35797533 (90.81%)	34969554 (88.71%)
					42296763 (90.93%)	41281830 (88.74%)
					40393669 (91.98%)	39433591 (89.8%)
					45121240 (92.6%)	43986514 (90.27%)
					53900306 (91.63%)	52479486 (89.22%)
					39667120 (91.85%)	38652970 (89.5%)
					36609879 (88.21%)	35698894 (86.01%)
					41661726 (92.25%)	40599674 (89.89%)
					Total mapped	Uniquely mapped
					49313546 (89.61%)	47854743 (86.96%)
					48531884 (90.05%)	47112653 (87.42%)
					51695938 (91.35%)	50208901 (88.72%)
					37098526 (89.83%)	35962696 (87.08%)
					36880194 (89.4%)	35817054 (86.82%)
					37968106 (90.01%)	36846756 (87.35%)
					39915345 (90.61%)	38802499 (88.08%)
					35103065 (90.85%)	34075541 (88.19%)
					38096888 (90.12%)	36964532 (87.44%)
					40714905 (91.67%)	39515157 (88.97%)
					40145425 (90.62%)	38994423 (88.03%)
					42990330 (90.75%)	41746754 (88.12%)
					43279425 (90.87%)	42101347 (88.4%)
					38245623 (90.82%)	37119383 (88.15%)
					40884552 (89.97%)	39765300 (87.5%)
					41824466 (89.61%)	40690842 (87.18%)
					35704664 (88.47%)	34726857 (86.04%)
					34438442 (90.19%)	33484737 (87.69%)
					39776262 (89.85%)	38739763 (87.51%)
					40108212 (90.05%)	39080340 (87.74%)
					33750176 (90.97%)	32895685 (88.66%)
					37710781 (90.15%)	36732814 (87.82%)
					41725819 (91.63%)	40577056 (89.1%)
					39590910 (90.16%)	38560657 (87.82%)
					35317498 (90.89%)	34458901 (88.68%)
					35335134 (90.47%)	34487566 (88.3%)
					36283255 (91.19%)	35395484 (88.96%)
					36763840 (91.92%)	35867143 (89.68%)
					35797533 (90.81%)	34969554 (88.71%)
					42296763 (90.93%)	41281830 (88.74%)
					40393669 (91.98%)	39433591 (89.8%)
					45121240 (92.6%)	43986514 (90.27%)
					53900306 (91.63%)	52479486 (89.22%)
					39667120 (91.85%)	38652970 (89.5%)
					36609879 (88.21%)	35698894 (86.01%)
					41661726 (92.25%)	40599674 (89.89%)
					Total mapped	Uniquely mapped
					49313546 (89.61%)	47854743 (86.96%)
					48531884 (90.05%)	47112653 (87.42%)
					51695938 (91.35%)	50208901 (88.72%)
					37098526 (89.83%)	35962696 (87.08%)
					36880194 (89.4%)	35817054 (86.82%)
					37968106 (90.01%)	36846756 (87.35%)
					39915345 (90.61%)	38802499 (88.08%)
					35103065 (90.85%)	34075541 (88.19%)
					38096888 (90.12%)	36964532 (87.44%)
					40714905 (91.67%)	39515157 (88.97%)
					40145425 (90.62%)	38994423 (88.03%)
					42990330 (90.75%)	41746754 (88.12%)
					43279425 (90.87%)	42101347 (88.4%)
					38245623 (90.82%)	37119383 (88.15%)
					40884552 (89.97%)	39765300 (87.5%)
					41824466 (89.61%)	40690842 (87.18%)
					35704664 (88.47%)	34726857 (86.04%)
					34438442 (90.19%)	33484737 (87.69%)
					39776262 (89.85%)	38739763 (87.51%)
					40108212 (90.05%)	39080340 (87.74%)
					33750176 (90.97%)	32895685 (88.66%)
					37710781 (90.15%)	36732814 (87.82%)
					41725819 (91.63%)	40577056 (89.1%)
					39590910 (90.16%)	38560657 (87.82%)
					35317498 (90.89%)	34458901 (88.68%)
					35335134 (90.47%)	34487566 (88.3%)
					36283255 (91.19%)	35395484 (88.96%)
					36763840 (91.92%)	35867143 (89.68%)
					35797533 (90.81%)	34969554 (88.71%)
					42296763 (90.93%)	41281830 (88.74%)
					40393669 (91.98%)	39433591 (89.8%)
					45121240 (92.6%)	43986514 (90.27%)
					53900306 (91.63%)	52479486 (89.22%)
					39667120 (91.85%)	38652970 (89.5%)
					36609879 (88.21%)	35698894 (86.01%)
					41661726 (92.25%)	40599674 (89.89%)
					Total mapped	Uniquely mapped
					49313546 (89.61%)	47854743 (86.96%)
					48531884 (90.05%)	47112653 (87.42%)
					51695938 (91.35%)	50208901 (88.72%)
					37098526 (89.83%)	35962696 (87.08%)
					36880194 (89.4%)	35817054 (86.82%)
					37968106 (90.01%)	36846756 (87.35%)
					39915345 (90.61%)	38802499 (88.08%)
					35103065 (90.85%)	34075541 (88.19%)
					38096888 (90.12%)	36964532 (87.44%)
					40714905 (91.67%)	39515157 (88.97%)
					40145425 (90.62%)	38994423 (88.03%)
					42990330 (90.75%)	41746754 (88.12%)
					43279425 (90.87%)	42101347 (88.4%)
					38245623 (90.82%)	37119383 (88.15%)
					40884552 (89.97%)	39765300 (87.5%)
					41824466 (89.61%)	40690842 (87.18%)
					35704664 (88.47%)	34726857 (86.04%)
					34438442 (90.19%)	33484737 (87.69%)
					39776262 (89.85%)	38739763 (87.51%)
					40108212 (90.05%)	39080340 (87.74%)
					33750176 (90.97%)	32895685 (88.66%)
					37710781 (90.15%)	36732814 (87.82%)
					41725819 (91.63%)	40577056 (89.1%)
					39590910 (90.16%)	38560657 (87.82%)
					35317498 (90.89%)	34458901 (88.68%)
					35335134 (90.47%)	34487566 (88.3%)
					36283255 (91.19%)	35395484 (88.96%)
					36763840 (91.92%)	35867143 (89.68%)
					35797533 (90.81%)	34969554 (88.71%)
					42296763 (90.93%)	41281830 (88.74%)
					40393669 (91.98%)	39433591 (89.8%)
					45121240 (92.6%)	43986514 (90.27%)
					53900306 (91.63%)	52479486 (89.22%)
					39667120 (91.85%)	38652970 (89.5%)
					36609879 (88.21%)	35698894 (86.01%)
					41661726 (92.25%)	40599674 (89.89%)
					Total mapped	Uniquely mapped
					49313546 (89.61%)	47854743 (86.96%)
					48531884 (90.05%)	47112653 (87.42%)
					51695938 (91.35%)	50208901 (88.72%)
					37098526 (89.83%)	35962696 (87.08%)
					36880194 (89.4%)	35817054 (86.82%)
					37968106 (90.01%)	36846756 (87.35%)
					39915345 (90.61%)	38802499 (88.08%)
					35103065 (90.85%)	34075541 (88.19%)
					38096888 (90.12%)	36964532 (87.44%)
					40714905 (91.67%)	39515157 (88.97%)
					40145425 (90.62%)	38994423 (88.03%)
					42990330 (90.75%)	41746754 (88.12%)
					43279425 (90.87%)	42101347 (88.4%)
					38245623 (90.82%)	37119383 (88.15%)
					40884552 (89.97%)	39765300 (87.5%)
					41824466 (89.61%)	40690842 (87.18%)
					35704664 (88.47%)	34726857 (86.04%)
					34438442 (90.19%)	33484737 (87.69%)
					39776262 (89.85%)	38739763 (87.51%)
					40108212 (90.05%)	39080340 (87.74%)
					33750176 (90.97%)	32895685 (88.66%)
					37710781 (90.15%)	36732814 (87.82%)
					41725819 (91.63%)	40577056 (89.1%)
					39590910 (90.16%)	38560657 (87.82%)
					35317498 (90.89%)	34458901 (88.68%)
					35335134 (90.47%)	34487566 (88.3%)
					36283255 (91.19%)	35395484 (88.96%)
					36763840 (91.92%)	35867143 (89.68%)
					35797533 (90.81%)	34969554 (88.71%)
					42296763 (90.93%)	41281830 (88.74%)
					40393669 (91.98%)	39433591 (89.8%)
					45121240 (92.6%)	43986514 (90.27%)
					53900306 (91.63%)	52479486 (89.22%)
					39667120 (91.85%)	38652970 (89.5%)
					36609879 (88.21%)	35698894 (86.01%)
					41661726 (92.25%)	40599674 (89.89%)
					Total mapped	Uniquely mapped
					49313546 (89.61%)	47854743 (86.96%)
					48531884 (90.05%)	47112653 (87.42%)
					51695938 (91.35%)	50208901 (88.72%)
					37098526 (89.83%)	35962696 (87.08%)
					36880194 (89.4%)	35817054 (86.82%)
					37968106 (90.01%)	36846756 (87.35%)
					39915345 (90.61%)	38802499 (88.08%)
					35103065 (90.85%)	34075541 (88.19%)
					38096888 (90.12%)	36964532 (87.44%)
					40714905 (91.67%)	39515157 (88.97%)
					40145425 (90.62%)	38994423 (88.03%)
					42990330 (90.75%)	41746754 (88.12%)
					43279425 (90.87%)	42101347 (88.4%)
					38245623 (90.82%)	37119383 (88.15%)
					40884552 (89.97%)	39765300 (87.5%)
					41824466 (89.61%)	40690842 (87.18%)
					35704664 (88.47%)	34726857 (86.04%)
					34438442 (90.19%)	33484737 (87.69%)
					39776262 (89.85%)	38739763 (87.51%)
					40108212 (90.05%)	39080340 (87.74%)
					33750176 (90.97%)	32895685 (88.66%)
					37710781 (90.15%)	36732814 (87.82%)
					41725819 (91.63%)	40577056 (89.1%)
					39590910 (90.16%)	38560657 (87.82%)
					35317498 (90.89%)	34458901 (88.68%)
					35335134 (90.47%)	34487566 (88.3%)
					36283255 (91.19%)	35395484 (88.96%)
					36763840 (91.92%)	35867143 (89.68%)
					35797533 (90.81%)	34969554 (88.71%)
					42296763 (90.93%)	41281830 (88.74%)
					40393669 (91.98%)	39433591 (89.8%)
					45121240 (92.6%)	43986514 (90.27%)
					53900306 (91.63%)	52479486 (89.22%)
					39667120 (91.85%)	38652970 (89.5%)
					36609879 (88.21%)	35698894 (86.01%)
					41661726 (92.25%)	40599674 (89.89%)
					Total mapped	Uniquely mapped
					49313546 (89.61%)	47854743 (86.96%)
					48531884 (90.05%)	47112653 (87.42%)
					51695938 (91.35%)	50208901 (88.72%)
					37098526 (89.83%)	35962696 (87.08%)
					36880194 (89.4%)	35817054 (86.82%)
					37968106 (90.01%)	36846756 (87.35%)
					39915345 (90.61%)	38802499 (88.08%)
					35103065 (90.85%)	34075541 (88.19%)
					38096888 (90.12%)	36964532 (87.44%)
					40714905 (91.67%)	39515157 (88.97%)
					40145425 (90.62%)	38994423 (88.03%)
					42990330 (90.75%)	41746754 (88.12%)
					43279425 (90.87%)	42101347 (88.4%)
					38245623 (90.82%)	37119383 (88.15%)
					40884552 (89.97%)	39765300 (87.5%)
					41824466 (89.61%)	40690842 (87.18%)
					35704664 (88.47%)	34726857 (86.04%)
					34438442 (90.19%)	33484737 (87.69%)
					39776262 (89.85%)	38739763 (87.51%)
					40108212 (90.05%)	39080340 (87.74%)
					33750176 (90.97%)	32895685 (88.66%)
					37710781 (90.15%)	36732814 (87.82%)
					41725819 (91.63%)	40577056 (89.1%)
					39590910 (90.16%)	38560657 (87.82%)
					35317498 (90.89%)	34458901 (88.68%)
					35335134 (90.47%)	34487566 (88.3%)
					36283255 (91.19%)	35395484 (88.96%)
					36763840 (91.92%)	35867143 (89.68%)
					35797533 (90.81%)	34969554 (88.71%)
					42296763 (90.93%)	41281830 (88.74%)
					40393669 (91.98%)	39433591 (89.8%)
					45121240 (92.6%)	43986514 (90.27%)
					53900306 (91.63%)	52479486 (89.22%)
					39667120 (91.85%)	38652970 (89.5%)
					36609879 (88.21%)	35698894 (86.01%)
					41661726 (92.25%)	40599674 (89.89%)
					Total mapped	Uniquely mapped
					49313546 (89.61%)	47854743 (86.96%)
					48531884 (90.05%)	47112653 (87.42%)
					51695938 (91.35%)	50208901 (88.72%)
					37098526 (89.83%)	35962696 (87.08%)
					36880194 (89.4%)	35817054 (86.82%)
					37968106 (90.01%)	36846756 (87.35%)
					39915345 (90.61%)	38802499 (88.08%)
					35103065 (90.85%)	34075541 (88.19%)
					38096888 (90.12%)	36964532 (87.44%)
					40714905 (91.67%)	39515157 (88.97%)
					40145425 (90.62%)	38994423 (88.03%)
					42990330 (90.75%)	41746754 (88.12%)
					43279425 (90.87%)	42101347 (88.4%)
					38245623 (90.82%)	37119383 (88.15%)
					40884552 (89.97%)	39765300 (87.5%)
					41824466 (89.61%)	40690842 (87.18%)
					35704664 (88.47%)	34726857 (86.04%)
					34438442 (90.19%)	33484737 (87.69%)
					39776262 (89.85%)	38739763 (87.51%)
					40108212 (90.05%)	39080340 (87.74%)
					33750176 (90.97%)	32895685 (88.66%)
					37710781 (90.15%)	36732814 (87.82%)
					41725819 (91.63%)	40577056 (89.1%)
					39590910 (90.16%)	38560657 (87.82%)
					35317498 (90.89%)	34458901 (88.68%)
					35335134 (90.47%)	34487566 (88.3%)
					36283255 (91.19%)	35395484 (88.96%)
					36763840 (91.92%)	35867143 (89.68%)
					35797533 (90.81%)	34969554 (88.71%)
					42296763 (90.93%)	41281830 (88.74%)
					40393669 (91.98%)	39433591 (89.8%)
					45121240 (92.6%)	43986514 (90.27%)
					53900306 (91.63%)	52479486 (89.22%)
					39667120 (91.85%)	38652970 (89.5%)
					36609879 (88.21%)	35698894 (86.01%)
					41661726 (92.25%)	40599674 (89.89%)
					Total mapped	Uniquely mapped
					49313546 (89.61%)	47854743 (86.96%)
					48531884 (90.05%)	47112653 (87.42%)
					51695938 (91.35%)	50208901 (88.72%)
					37098526 (89.83%)	35962696 (87.08%)
					36880194 (89.4%)	35817054 (86.82%)
					37968106 (90.01%)	36846756 (87.35%)
					39915345 (90.61%)	38802499 (88.08%)
					35103065 (90.85%)	34075541 (88.19%)
					38096888 (90.12%)	36964532 (87.44%)
					40714905 (91.67%)	39515157 (88.97%)
					40145425 (90.62%)	38994423 (88.03%)
					42990330 (90.75%)	41746754 (88.12%)
					43279425 (90.87%)	42101347 (88.4%)
					38245623 (90.82%)	37119383 (88.15%)
					40884552 (89.97%)	39765300 (87.5%)
					41824466 (89.61%)	40690842 (87.18%)
					35704664 (88.47%)	34726857 (86.04%)
					34438442 (90.19%)	33484737 (87.69%)
					39776262 (89.85%)	38739763 (87.51%)
					40108212 (90.05%)	39080340 (87.74%)
					33750176 (90.97%)	32895685 (88.66%)
					37710781 (90.15%)	36732814 (87.82%)
					41725819 (91.63%)	40577056 (89.1%)
					39590910 (90.16%)	38560657 (87.82%)
					35317498 (90.89%)	34458901 (88.68%)
					35335134 (90.47%)	34487566 (88.3%)
					36283255 (91.19%)	35395484 (88.96%)
					36763840 (91.92%)	35867143 (89.68%)
					35797533 (90.81%)	34969554 (88.71%)
					42296763 (90.93%)	41281830 (88.74%)
					40393669 (91.98%)	39433591 (89.8%)
					45121240 (92.6%)	43986514 (90.27%)
					53900306 (91.63%)	52479486 (89.22%)
					39667120 (91.85%)	38652970 (89.5%)
					36609879 (88.21%)	35698894 (86.01%)
					41661726 (92.25%)	40599674 (89.89%)
					Total mapped	Uniquely mapped
					49313546 (89.61%)	47854743 (86.96%)
					48531884 (90.05%)	47112653 (87.42%)
					51695938 (91.35%)	50208901 (88.72%)
					37098526 (89.83%)	35962696 (87.08%)
					36880194 (89.4%)	35817054 (86.82%)
					37968106 (90.01%)	36846756 (87.35%)
					39915345 (90.61%)	38802499 (88.08%)
					35103065 (90.85%)	34075541 (88.19%)
					38096888 (90.12%)	36964532 (87.44%)
					40714905 (91.67%)	39515157 (88.97%)
					40145425 (90.62%)	38994423 (88.03%)
					42990330 (90.75%)	41746754 (88.12%)
					43279425 (90.87%)	42101347 (88.4%)
					38245623 (90.82%)	37119383 (88.15%)
					40884552 (89.97%)	39765300 (87.5%)
					41824466 (89.61%)	40690842 (87.18%)
					35704664 (88.47%)	34726857 (86.04%)
					34438442 (90.19%)	33484737 (87.69%)
					39776262 (89.85%)	38739763 (87.51%)
					40108212 (90.05%)	39080340 (87.74%)
					33750176 (90.97%)	32895685 (88.66%)
					37710781 (90.15%)	36732814 (87.82%)
					41725819 (91.63%)	40577056 (89.1%)
					39590910 (90.16%)	38560657 (87.82%)
					35317498 (90.89%)	34458901 (88.68%)
					35335134 (90.47%)	34487566 (88.3%)
					36283255 (91.19%)	35395484 (88.96%)
					36763840 (91.92%)	35867143 (89.68%)
					35797533 (90.81%)	34969554 (88.71%)
					42296763 (90.93%)	41281830 (88.74%)
					40393669 (91.98%)	39433591 (89.8%)
					45121240 (92.6%)	43986514 (90.27%)
					53900306 (91.63%)	52479486 (89.22%)
					39667120 (91.85%)	38652970 (89.5%)
					36609879 (88.21%)	35698894 (86.01%)
					41661726 (92.25%)	40599674 (89.89%)
					Total mapped	Uniquely mapped
					49313546 (89.61%)	47854743 (86.96%)
					48531884 (90.05%)	47112653 (87.42%)
					51695938 (91.35%)	50208901 (88.72%)
					37098526 (89.83%)	35962696 (87.08%)
					36880194 (89.4%)	35817054 (86.82%)
					37968106 (90.01%)	36846756 (87.35%)
					39915345 (90.61%)	38802499 (88.08%)
					35103065 (90.85%)	34075541 (88.19%)
					38096888 (90.12%)	36964532 (87.44%)
					40714905 (91.67%)	39515157 (88.97%)
					40145425 (90.62%)	38994423 (88.03%)
					42990330 (90.75%)	41746754 (88.12%)
					43279425 (90.87%)	42101347 (88.4%)
					38245623 (90.82%)	37119383 (88.15%)
					40884552 (89.97%)	39765300 (87.5%)
					41824466 (89.61%)	40690842 (87.18%)
					35704664 (88.47%)	34726857 (86.04%)
					34438442 (90.19%)	33484737 (87.69%)
					39776262 (89.85%)	38739763 (87.51%)
					40108212 (90.05%)	39080340 (87.74%)
					33750176 (90.97%)	32895685 (88.66%)
					37710781 (90.15%)	36732814 (87.82%)
					41725819 (91.63%)	40577056 (89.1%)
					39590910 (90.16%)	38560657 (87.82%)
					35317498 (90.89%)	34458901 (88.68%)
					35335134 (90.47%)	34487566 (88.3%)
					36283255 (91.19%)	35395484 (88.96%)
					36763840 (91.92%)	35867143 (89.68%)
					35797533 (90.81%)	34969554 (88.71%)
					42296763 (90.93%)	41281830 (88.74%)
					40393669 (91.98%)	39433591 (89.8%)
					45121240 (92.6%)	43986514 (90.27%)
					53900306 (91.63%)	52479486 (89.22%)
					39667120 (91.85%)	38652970 (89.5%)
					36609879 (88.21%)	35698894 (86.01%)
					41661726 (92.25%)	40599674 (89.89%)
					Total mapped	Uniquely mapped
					49313546 (89.61%)	47854743 (86.96%)
					48531884 (90.05%)	47112653 (87.42%)
					51695938 (91.35%)	50208901 (88.72%)
					37098526 (89.83%)	35962696 (87.08%)
					36880194 (89.4%)	35817054 (86.82%)
					37968106 (90.01%)	36846756 (87.35%)
					39915345 (90.61%)	38802499 (88.08%)
					35103065 (90.85%)	34075541 (88.19%)
					38096888 (90.12%)	36964532 (87.44%)
					40714905 (91.67%)	39515157 (88.97%)
					40145425 (90.62%)	38994423 (88.03%)
					42990330 (90.75%)	41746754 (88.12%)
					43279425 (90.87%)	42101347 (88.4%)
					38245623 (90.82%)	37119383 (88.15%)
					40884552 (89.97%)	39765300 (87.5%)
					41824466 (89.61%)	40690842 (87.18%)
					35704664 (88.47%)	34726857 (86.04%)
					34438442 (90.19%)	33484737 (87.69%)
					39776262 (89.85%)	38739763 (87.51%)
					40108212 (90.05%)	39080340 (87.74%)
					33750176 (90.97%)	32895685 (88.66%)
					37710781 (90.15%)	36732814 (87.82%)
					41725819 (91.63%)	40577056 (89.1%)
					39590910 (90.16%)	38560657 (87.82%)
					35317498 (90.89%)	34458901 (88.68%)
					35335134 (90.47%)	34487566 (88.3%)
					36283255 (91.19%)	35395484 (88.96%)
					36763840 (91.92%)	35867143 (89.68%)
					35797533 (90.81%)	34969554 (88.71%)
					42296763 (90.93%)	41281830 (88.74%)
					40393669 (91.98%)	39433591 (89.8%)
					45121240 (92.6%)	43986514 (90.27%)
					53900306 (91.63%)	52479486 (89.22%)
					39667120 (91.85%)	38652970 (89.5%)
					36609879 (88.21%)	35698894 (86.01%)
					41661726 (92.25%)	40599674 (89.89%)
					Total mapped	Uniquely mapped
					49313546 (89.61%)	47854743 (86.96%)
					48531884 (90.05%)	47112653 (87.42%)
					51695938 (91.35%)	50208901 (88.72%)
					37098526 (89.83%)	35962696 (87.08%)
					36880194 (89.4%)	35817054 (86.82%)
					37968106 (90.01%)	36846756 (87.35%)
					39915345 (90.61%)	38802499 (88.08%)
					35103065 (90.85%)	34075541 (88.19%)
					38096888 (90.12%)	36964532 (87.44%)
					40714905 (91.67%)	39515157 (88.97%)
					40145425 (90.62%)	38994423 (88.03%)
					42990330 (90.75%)	41746754 (88.12%)
					43279425 (90.87%)	42101347 (88.4%)
					38245623 (90.82%)	37119383 (88.15%)
					40884552 (89.97%)	39765300 (87.5%)
					41824466 (89.61%)	40690842 (87.18%)
					35704664 (88.47%)	34726857 (86.04%)
					34438442 (90.19%)	33484737 (87.69%)
					39776262 (89.85%)	38739763 (87.51%)
					40108212 (90.05%)	39080340 (87.74%)
					33750176 (90.97%)	32895685 (88.66%)
					37710781 (90.15%)	36732814 (87.82%)
					41725819 (91.63%)	40577056 (89.1%)
					39590910 (90.16%)	38560657 (87.82%)
					35317498 (90.89%)	34458901 (88.68%)
					35335134 (90.47%)	34487566 (88.3%)
					36283255 (91.19%)	35395484 (88.96%)
					36763840 (91.92%)	35867143 (89.68%)
					35797533 (90.81%)	34969554 (88.71%)
					42296763 (90.93%)	41281830 (88.74%)
					40393669 (91.98%)	39433591 (89.8%)
					45121240 (92.6%)	43986514 (90.27%)
					53900306 (91.63%)	52479486 (89.22%)
					39667120 (91.85%)	38652970 (89.5%)
					36609879 (88.21%)	35698894 (86.01%)
					41661726 (92.25%)	40599674 (89.89%)
					Total mapped	Uniquely mapped
					49313546 (89.61%)	47854743 (86.96%)
					48531884 (90.05%)	47112653 (87.42%)
					51695938 (91.35%)	50208901 (88.72%)
					37098526 (89.83%)	35962696 (87.08%)
					36880194 (89.4%)	35817054 (86.82%)
					37968106 (90.01%)	36846756 (87.35%)
					39915345 (90.61%)	38802499 (88.08%)
					35103065 (90.85%)	34075541 (88.19%)
					38096888 (90.12%)	36964532 (87.44%)
					40714905 (91.67%)	39515157 (88.97%)
					40145425 (90.62%)	38994423 (88.03%)
					42990330 (90.75%)	41746754 (88.12%)
					43279425 (90.87%)	42101347 (88.4%)
					38245623 (90.82%)	37119383 (88.15%)
					40884552 (89.97%)	39765300 (87.5%)
					41824466 (89.61%)	40690842 (87.18%)
					35704664 (88.47%)	34726857 (86.04%)
					34438442 (90.19%)	33484737 (87.69%)
					39776262 (89.85%)	38739763 (87.51%)
					40108212 (90.05%)	39080340 (87.74%)
					33750176 (90.97%)	32895685 (88.66%)
					37710781 (90.15%)	36732814 (87.82%)
					41725819 (91.63%)	40577056 (89.1%)
					39590910 (90.16%)	38560657 (87.82%)
					35317498 (90.89%)	34458901 (88.68%)
					35335134 (90.47%)	34487566 (88.3%)
					36283255 (91.19%)	35395484 (88.96%)
					36763840 (91.92%)	35867143 (89.68%)
					35797533 (90.81%)	34969554 (88.71%)
					42296763 (90.93%)	41281830 (88.74%)
					40393669 (91.98%)	39433591 (89.8%)
					45121240 (92.6%)	43986514 (90.27%)
					53900306 (91.63%)	52479486 (89.22%)
					39667120 (91.85%)	38652970 (89.5%)
					36609879 (88.21%)	35698894 (86.01%)
					41661726 (92.25%)	40599674 (89.89%)
					Total mapped	Uniquely mapped
					49313546 (89.61%)	47854743 (86.96%)
					48531884 (90.05%)	47112653 (87.42%)
					51695938 (91.35%)	50208901 (88.72%)
					37098526 (89.83%)	35962696 (87.08%)
					36880194 (89.4%)	35817054 (86.82%)
					37968106 (90.01%)	36846756 (87.35%)
					39915345 (90.61%)	38802499 (88.08%)
					35103065 (90.85%)	34075541 (88.19%)
					38096888 (90.12%)	36964532 (87.44%)
					40714905 (91.67%)	39515157 (88.97%)
					40145425 (90.62%)	38994423 (88.03%)
					42990330 (90.75%)	41746754 (88.12%)
					43279425 (90.87%)	42101347 (88.4%)
					38245623 (90.82%)	37119383 (88.15%)
					40884552 (89.97%)	39765300 (87.5%)
					41824466 (89.61%)	40690842 (87.18%)
					35704664 (88.47%)	34726857 (86.04%)
					34438442 (90.19%)	33484737 (87.69%)
					39776262 (89.85%)	38739763 (87.51%)
					40108212 (90.05%)	39080340 (87.74%)
					33750176 (90.97%)	32895685 (88.66%)
					37710781 (90.15%)	36732814 (87.82%)
					41725819 (91.63%)	40577056 (89.1%)
					39590910 (90.16%)	38560657 (87.82%)
					35317498 (90.89%)	34458901 (88.68%)
					35335134 (90.47%)	34487566 (88.3%)
					36283255 (91.19%)	35395484 (88.96%)
					36763840 (91.92%)	35867143 (89.68%)
					35797533 (90.81%)	34969554 (88.71%)
					42296763 (90.93%)	41281830 (88.74%)
					40393669 (91.98%)	39433591 (89.8%)
					45121240 (92.6%)	43986514 (90.27%)
					53900306 (91.63%)	52479486 (89.22%)
					39667120 (91.85%)	38652970 (89.5%)
					36609879 (88.21%)	35698894 (86.01%)
					41661726 (92.25%)	40599674 (89.89%)
					Total mapped	Uniquely mapped
					49313546 (89.61%)	47854743 (86.96%)
					48531884 (90.05%)	47112653 (87.42%)
					51695938 (91.35%)	50208901 (88.72%)
					37098526 (89.83%)	35962696 (87.08%)
					36880194 (89.4%)	35817054 (86.82%)
					37968106 (90.01%)	36846756 (87.35%)
					39915345 (90.61%)	38802499 (88.08%)
					35103065 (90.85%)	34075541 (88.19%)
					38096888 (90.12%)	36964532 (87.44%)
					40714905 (91.67%)	39515157 (88.97%)
					40145425 (90.62%)	38994423 (88.03%)
					42990330 (90.75%)	41746754 (88.12%)
					43279425 (90.87%)	42101347 (88.4%)
					38245623 (90.82%)	37119383 (88.15%)
					40884552 (89.97%)	39765300 (87.5%)
					41824466 (89.61%)	40690842 (87.18%)
					35704664 (88.47%)	34726857 (86.04%)
					34438442 (90.19%)	33484737 (87.69%)
					39776262 (89.85%)	38739763 (87.51%)
					40108212 (90.05%)	39080340 (87.74%)
					33750176 (90.97%)	32895685 (88.66%)
					37710781 (90.15%)	36732814 (87.82%)
					41725819 (91.63%)	40577056 (89.1%)
					39590910 (90.16%)	38560657 (87.82%)
					35317498 (90.89%)	34458901 (88.68%)
					35335134 (90.47%)	34487566 (88.3%)
					36283255 (91.19%)	35395484 (88.96%)
					36763840 (91.92%)	35867143 (89.68%)
					35797533 (90.81%)	34969554 (88.71%)
					42296763 (90.93%)	41281830 (88.74%)
					40393669 (91.98%)	39433591 (89.8%)
					45121240 (92.6%)	43986514 (90.27%)
					53900306 (91.63%)	52479486 (89.22%)
					39667120 (91.85%)	38652970 (89.5%)
					36609879 (88.21%)	35698894 (86.01%)
					41661726 (92.25%)	40599674 (89.89%)
					Total mapped	Uniquely mapped
					49313546 (89.61%)	47854743 (86.96%)
					48531884 (90.05%)	47112653 (87.42%)
					51695938 (91.35%)	50208901 (88.72%)
					37098526 (89.83%)	35962696 (87.08%)
					36880194 (89.4%)	35817054 (86.82%)
					37968106 (90.01%)	36846756 (87.35%)
					39915345 (90.61%)	38802499 (88.08%)
					35103065 (90.85%)	34075541 (88.19%)
					38096888 (90.12%)	36964532 (87.44%)
					40714905 (91.67%)	39515157 (88.97%)
					40145425 (90.62%)	38994423 (88.03%)
					42990330 (90.75%)	41746754 (88.12%)
					43279425 (90.87%)	42101347 (88.4%)
					38245623 (90.82%)	37119383 (88.15%)
					40884552 (89.97%)	39765300 (87.5%)
					41824466 (89.61%)	40690842 (87.18%)
					35704664 (88.47%)	34726857 (86.04%)
					34438442 (90.19%)	33484737 (87.69%)
					39776262 (89.85%)	38739763 (87.51%)
					40108212 (90.05%)	39080340 (87.74%)
					33750176 (90.97%)	32895685 (88.66%)
					37710781 (90.15%)	36732814 (87.82%)
					41725819 (91.63%)	40577056 (89.1%)
					39590910 (90.16%)	38560657 (87.82%)
					35317498 (90.89%)	34458901 (88.68%)
					35335134 (90.47%)	34487566 (88.3%)
					36283255 (91.19%)	35395484 (88.96%)
					36763840 (91.92%)	35867143 (89.68%)
					35797533 (90.81%)	34969554 (88.71%)
					42296763 (90.93%)	41281830 (88.74%)
					40393669 (91.98%)	39433591 (89.8%)
					45121240 (92.6%)	43986514 (90.27%)
					53900306 (91.63%)	52479486 (89.22%)
					39667120 (91.85%)	38652970 (89.5%)
					36609879 (88.21%)	35698894 (86.01%)
					41661726 (92.25%)	40599674 (89.89%)
					Total mapped	Uniquely mapped
					49313546 (89.61%)	47854743 (86.96%)
					48531884 (90.05%)	47112653 (87.42%)
					51695938 (91.35%)	50208901 (88.72%)
					37098526 (89.83%)	35962696 (87.08%)
					36880194 (89.4%)	35817054 (86.82%)
					37968106 (90.01%)	36846756 (87.35%)
					39915345 (90.61%)	38802499 (88.08%)
					35103065 (90.85%)	34075541 (88.19%)
					38096888 (90.12%)	36964532 (87.44%)
					40714905 (91.67%)	39515157 (88.97%)
					40145425 (90.62%)	38994423 (88.03%)
					42990330 (90.75%)	41746754 (88.12%)
					43279425 (90.87%)	42101347 (88.4%)
					38245623 (90.82%)	37119383 (88.15%)
					40884552 (89.97%)	39765300 (87.5%)
					41824466 (89.61%)	40690842 (87.18%)
					35704664 (88.47%)	34726857 (86.04%)
					34438442 (90.19%)	33484737 (87.69%)
					39776262 (89.85%)	38739763 (87.51%)
					40108212 (90.05%)	39080340 (87.74%)
					33750176 (90.97%)	32895685 (88.66%)
					37710781 (90.15%)	36732814 (87.82%)
					41725819 (91.63%)	40577056 (89.1%)
					39590910 (90.16%)	38560657 (87.82%)
					35317498 (90.89%)	34458901 (88.68%)
					35335134 (90.47%)	34487566 (88.3%)
					36283255 (91.19%)	35395484 (88.96%)
					36763840 (91.92%)	35867143 (89.68%)
					35797533 (90.81%)	34969554 (88.71%)
					42296763 (90.93%)	41281830 (88.74%)
					40393669 (91.98%)	39433591 (89.8%)
					45121240 (92.6%)	43986514 (90.27%)
					53900306 (91.63%)	52479486 (89.22%)
					39667120 (91.85%)	38652970 (89.5%)
					36609879 (88.21%)	35698894 (86.01%)
					41661726 (92.25%)	40599674 (89.89%)
					Total mapped	Uniquely mapped
					49313546 (89.61%)	47854743 (86.96%)
					48531884 (90.05%)	47112653 (87.42%)
					51695938 (91.35%)	50208901 (88.72%)
					37098526 (89.83%)	35962696 (87.08%)
					36880194 (89.4%)	35817054 (86.82%)
					37968106 (90.01%)	36846756 (87.35%)
					39915345 (90.61%)	38802499 (88.08%)
					35103065 (90.85%)	34075541 (88.19%)
					38096888 (90.12%)	36964532 (87.44%)
					40714905 (91.67%)	39515157 (88.97%)
					40145425 (90.62%)	38994423 (88.03%)
					42990330 (90.75%)	41746754 (88.12%)
					43279425 (90.87%)	42101347 (88.4%)
					38245623 (90.82%)	37119383 (88.15%)
					40884552 (89.97%)	39765300 (87.5%)
					41824466 (89.61%)	40690842 (87.18%)
					35704664 (88.47%)	34726857 (86.04%)
					34438442 (90.19%)	33484737 (87.69%)
					39776262 (89.85%)	38739763 (87.51%)
					40108212 (90.05%)	39080340 (87.74%)
					33750176 (90.97%)	32895685 (88.66%)
					37710781 (90.15%)	36732814 (87.82%)
					41725819 (91.63%)	40577056 (89.1%)
					39590910 (90.16%)	38560657 (87.82%)
					35317498 (90.89%)	34458901 (88.68%)
					35335134 (90.47%)	34487566 (88.3%)
					36283255 (91.19%)	35395484 (88.96%)
					36763840 (91.92%)	35867143 (89.68%)
					35797533 (90.81%)	34969554 (88.71%)
					42296763 (90.93%)	41281830 (88.74%)
					40393669 (91.98%)	39433591 (89.8%)
					45121240 (92.6%)	43986514 (90.27%)
					53900306 (91.63%)	52479486 (89.22%)
					39667120 (91.85%)	38652970 (89.5%)
					36609879 (88.21%)	35698894 (86.01%)
					41661726 (92.25%)	40599674 (89.89%)
					Total mapped	Uniquely mapped
					49313546 (89.61%)	47854743 (86.96%)
					48531884 (90.05%)	47112653 (87.42%)
					51695938 (91.35%)	50208901 (88.72%)
					37098526 (89.83%)	35962696 (87.08%)
					36880194 (89.4%)	35817054 (86.82%)
					37968106 (90.01%)	36846756 (87.35%)
					39915345 (90.61%)	38802499 (88.08%)
					35103065 (90.85%)	34075541 (88.19%)
					38096888 (90.12%)	36964532 (87.44%)
					40714905 (91.67%)	39515157 (88.97%)
					40145425 (90.62%)	38994423 (88.03%)
					42990330 (90.75%)	41746754 (88.12%)
					43279425 (90.87%)	42101347 (88.4%)
					38245623 (90.82%)	37119383 (88.15%)
					40884552 (89.97%)	39765300 (87.5%)
					41824466 (89.61%)	40690842 (87.18%)
					35704664 (88.47%)	34726857 (86.04%)
					34438442 (90.19%)	33484737 (87.69%)
					39776262 (89.85%)	38739763 (87.51%)
					40108212 (90.05%)	39080340 (87.74%)
					33750176 (90.97%)	32895685 (88.66%)
					37710781 (90.15%)	36732814 (87.82%)
					41725819 (91.63%)	40577056 (89.1%)
					39590910 (90.16%)	38560657 (87.82%)
					35317498 (90.89%)	34458901 (88.68%)
					35335134 (90.47%)	34487566 (88.3%)
					36283255 (91.19%)	35395484 (88.96%)
					36763840 (91.92%)	35867143 (89.68%)
					35797533 (90.81%)	34969554 (88.71%)
					42296763 (90.93%)	41281830 (88.74%)
					40393669 (91.98%)	39433591 (89.8%)
					45121240 (92.6%)	43986514 (90.27%)
					53900306 (91.63%)	52479486 (89.22%)
					39667120 (91.85%)	38652970 (89.5%)
					36609879 (88.21%)	35698894 (86.01%)
					41661726 (92.25%)	40599674 (89.89%)
					Total mapped	Uniquely mapped
					49313546 (89.61%)	47854743 (86.96%)
					48531884 (90.05%)	47112653 (87.42%)
					51695938 (91.35%)	50208901 (88.72%)
					37098526 (89.83%)	35962696 (87.08%)
					36880194 (89.4%)	35817054 (86.82%)
					37968106 (90.01%)	36846756 (87.35%)
					39915345 (90.61%)	38802499 (88.08%)
					35103065 (90.85%)	34075541 (88.19%)
					38096888 (90.12%)	36964532 (87.44%)
					40714905 (91.67%)	39515157 (88.97%)
					40145425 (90.62%)	38994423 (88.03%)
					42990330 (90.75%)	41746754 (88.12%)
					43279425 (90.87%)	42101347 (88.4%)
					38245623 (90.82%)	37119383 (88.15%)
					40884552 (89.97%)	39765300 (87.5%)
					41824466 (89.61%)	40690842 (87.18%)
					35704664 (88.47%)	34726857 (86.04%)
					34438442 (90.19%)	33484737 (87.69%)
					39776262 (89.85%)	38739763 (87.51%)
					40108212 (90.05%)	39080340 (87.74%)
					33750176 (90.97%)	32895685 (88.66%)
					37710781 (90.15%)	36732814 (87.82%)
					41725819 (91.63%)	40577056 (89.1%)
					39590910 (90.16%)	38560657 (87.82%)
					35317498 (90.89%)	34458901 (88.68%)
					35335134 (90.47%)	34487566 (88.3%)
					36283255 (91.19%)	35395484 (88.96%)
					36763840 (91.92%)	35867143 (89.68%)
					35797533 (90.81%)	34969554 (88.71%)
					42296763 (90.93%)	41281830 (88.74%)
					40393669 (91.98%)	39433591 (89.8%)
					45121240 (92.6%)	43986514 (90.27%)
					53900306 (91.63%)	52479486 (89.22%)
					39667120 (91.85%)	38652970 (89.5%)
					36609879 (88.21%)	35698894 (86.01%)
					41661726 (92.25%)	40599674 (89.89%)
					Total mapped	Uniquely mapped
					49313546 (89.61%)	47854743 (86.96%)
					48531884 (90.05%)	47112653 (87.42%)
					51695938 (91.35%)	50208901 (88.72%)
					37098526 (89.83%)	35962696 (87.08%)
					36880194 (89.4%)	35817054 (86.82%)
					37968106 (90.01%)	36846756 (87.35%)
					39915345 (90.61%)	38802499 (88.08%)
					35103065 (90.85%)	34075541 (88.19%)
					38096888 (90.12%)	36964532 (87.44%)
					40714905 (91.67%)	39515157 (88.97%)
					40145425 (90.62%)	38994423 (88.03%)
					42990330 (90.75%)	41746754 (88.12%)
					43279425 (90.87%)	42101347 (88.4%)
					38245623 (90.82%)	37119383 (88.15%)
					40884552 (89.97%)	39765300 (87.5%)
					41824466 (89.61%)	40690842 (87.18%)
					35704664 (88.47%)	34726857 (86.04%)
					34438442 (90.19%)	33484737 (87.69%)
					39776262 (89.85%)	38739763 (87.51%)
					40108212 (90.05%)	39080340 (87.74%)
					33750176 (90.97%)	32895685 (88.66%)
					37710781 (90.15%)	36732814 (87.82%)
					41725819 (91.63%)	40577056 (89.1%)
					39590910 (90.16%)	38560657 (87.82%)
					35317498 (90.89%)	34458901 (88.68%)
					35335134 (90.47%)	34487566 (88.3%)
					36283255 (91.19%)	35395484 (88.96%)
					36763840 (91.92%)	35867143 (89.68%)
					35797533 (90.81%)	34969554 (88.71%)
					42296763 (90.93%)	41281830 (88.74%)
					40393669 (91.98%)	39433591 (89.8%)
					45121240 (92.6%)	43986514 (90.27%)
					53900306 (91.63%)	52479486 (89.22%)
					39667120 (91.85%)	38652970 (89.5%)
					36609879 (88.21%)	35698894 (86.01%)
					41661726 (92.25%)	40599674 (89.89%)
					Total mapped	Uniquely mapped
					49313546 (89.61%)	47854743 (86.96%)
					48531884 (90.05%)	47112653 (87.42%)
					51695938 (91.35%)	50208901 (88.72%)
					37098526 (89.83%)	35962696 (87.08%)
					36880194 (89.4%)	35817054 (86.82%)
					37968106 (90.01%)	36846756 (87.35%)
					39915345 (90.61%)	38802499 (88.08%)
					35103065 (90.85%)	34075541 (88.19%)
					38096888 (90.12%)	36964532 (87.44%)
					40714905 (91.67%)	39515157 (88.97%)
					40145425 (90.62%)	38994423 (88.03%)
					42990330 (90.75%)	41746754 (88.12%)
					43279425 (90.87%)	42101347 (88.4%)
					38245623 (90.82%)	37119383 (88.15%)
					40884552 (89.97%)	39765300 (87.5%)
					41824466 (89.61%)	40690842 (87.18%)
					35704664 (88.47%)	34726857 (86.04%)
					34438442 (90.19%)	33484737 (87.69%)
					39776262 (89.85%)	38739763 (87.51%)
					40108212 (90.05%)	39080340 (87.74%)
					33750176 (90.97%)	32895685 (88.66%)
					37710781 (90.15%)	36732814 (87.82%)
					41725819 (91.63%)	40577056 (89.1%)
					39590910 (90.16%)	38560657 (87.82%)
					35317498 (90.89%)	34458901 (88.68%)
					35335134 (90.47%)	34487566 (88.3%)
					36283255 (91.19%)	35395484 (88.96%)
					36763840 (91.92%)	35867143 (89.68%)
					35797533 (90.81%)	34969554 (88.71%)
					42296763 (90.93%)	41281830 (88.74%)
					40393669 (91.98%)	39433591 (89.8%)
					45121240 (92.6%)	43986514 (90.27%)
					53900306 (91.63%)	52479486 (89.22%)
					39667120 (91.85%)	38652970 (89.5%)
					36609879 (88.21%)	35698894 (86.01%)
					41661726 (92.25%)	40599674 (89.89%)
					Total mapped	Uniquely mapped
					49313546 (89.61%)	47854743 (86.96%)
					48531884 (90.05%)	47112653 (87.42%)
					51695938 (91.35%)	50208901 (88.72%)
					37098526 (89.83%)	35962696 (87.08%)
					36880194 (89.4%)	35817054 (86.82%)
					37968106 (90.01%)	36846756 (87.35%)
					39915345 (90.61%)	38802499 (88.08%)
					35103065 (90.85%)	34075541 (88.19%)
					38096888 (90.12%)	36964532 (87.44%)
					40714905 (91.67%)	39515157 (88.97%)
					40145425 (90.62%)	38994423 (88.03%)
					42990330 (90.75%)	41746754 (88.12%)
					43279425 (90.87%)	42101347 (88.4%)
					38245623 (90.82%)	37119383 (88.15%)
					40884552 (89.97%)	39765300 (87.5%)
					41824466 (89.61%)	40690842 (87.18%)
					35704664 (88.47%)	34726857 (86.04%)
					34438442 (90.19%)	33484737 (87.69%)
					39776262 (89.85%)	38739763 (87.51%)
					40108212 (90.05%)	39080340 (87.74%)
					33750176 (90.97%)	32895685 (88.66%)
					37710781 (90.15%)	36732814 (87.82%)
					41725819 (91.63%)	40577056 (89.1%)
					39590910 (90.16%)	38560657 (87.82%)
					35317498 (90.89%)	34458901 (88.68%)
					35335134 (90.47%)	34487566 (88.3%)
					36283255 (91.19%)	35395484 (88.96%)
					36763840 (91.92%)	35867143 (89.68%)
					35797533 (90.81%)	34969554 (88.71%)
					42296763 (90.93%)	41281830 (88.74%)
					40393669 (91.98%)	39433591 (89.8%)
					45121240 (92.6%)	43986514 (90.27%)
					53900306 (91.63%)	52479486 (89.22%)
					39667120 (91.85%)	38652970 (89.5%)
					36609879 (88.21%)	35698894 (86.01%)
					41661726 (92.25%)	40599674 (89.89%)
					Total mapped	Uniquely mapped
					49313546 (89.61%)	47854743 (86.96%)
					48531884 (90.05%)	47112653 (87.42%)
					51695938 (91.35%)	50208901 (88.72%)
					37098526 (89.83%)	35962696 (87.08%)
					36880194 (89.4%)	35817054 (86.82%)
					37968106 (90.01%)	36846756 (87.35%)
					39915345 (90.61%)	38802499 (88.08%)
					35103065 (90.85%)	34075541 (88.19%)
					38096888 (90.12%)	36964532 (87.44%)
					40714905 (91.67%)	39515157 (88.97%)
					40145425 (90.62%)	38994423 (88.03%)
					42990330 (90.75%)	41746754 (88.12%)
					43279425 (90.87%)	42101347 (88.4%)
					38245623 (90.82%)	37119383 (88.15%)
					40884552 (89.97%)	39765300 (87.5%)
					41824466 (89.61%)	40690842 (87.18%)
					35704664 (88.47%)	34726857 (86.04%)
					34438442 (90.19%)	33484737 (87.69%)
					39776262 (89.85%)	38739763 (87.51%)
					40108212 (90.05%)	39080340 (87.74%)
					33750176 (90.97%)	32895685 (88.66%)
					37710781 (90.15%)	36732814 (87.82%)
					41725819 (91.63%)	40577056 (89.1%)
					39590910 (90.16%)	38560657 (87.82%)
					35317498 (90.89%)	34458901 (88.68%)
					35335134 (90.47%)	34487566 (88.3%)
					36283255 (91.19%)	35395484 (88.96%)
					36763840 (91.92%)	35867143 (89.68%)
					35797533 (90.81%)	34969554 (88.71%)
					42296763 (90.93%)	41281830 (88.74%)
					40393669 (91.98%)	39433591 (89.8%)
					45121240 (92.6%)	43986514 (90.27%)
					53900306 (91.63%)	52479486 (89.22%)
					39667120 (91.85%)	38652970 (89.5%)
					36609879 (88.21%)	35698894 (86.01%)
					41661726 (92.25%)	40599674 (89.89%)
					Total mapped	Uniquely mapped
					49313546 (89.61%)	47854743 (86.96%)
					48531884 (90.05%)	47112653 (87.42%)
					51695938 (91.35%)	50208901 (88.72%)
					37098526 (89.83%)	35962696 (87.08%)
					36880194 (89.4%)	35817054 (86.82%)
					37968106 (90.01%)	36846756 (87.35%)
					39915345 (90.61%)	38802499 (88.08%)
					35103065 (90.85%)	34075541 (88.19%)
					38096888 (90.12%)	36964532 (87.44%)
					40714905 (91.67%)	39515157 (88.97%)
					40145425 (90.62%)	38994423 (88.03%)
					42990330 (90.75%)	41746754 (88.12%)
					43279425 (90.87%)	42101347 (88.4%)
					38245623 (90.82%)	37119383 (88.15%)
					40884552 (89.97%)	39765300 (87.5%)
					41824466 (89.61%)	40690842 (87.18%)
					35704664 (88.47%)	34726857 (86.04%)
					34438442 (90.19%)	33484737 (87.69%)
					39776262 (89.85%)	38739763 (87.51%)
					40108212 (90.05%)	39080340 (87.74%)
					33750176 (90.97%)	32895685 (88.66%)
					37710781 (90.15%)	36732814 (87.82%)
					41725819 (91.63%)	40577056 (89.1%)
					39590910 (90.16%)	38560657 (87.82%)
					35317498 (90.89%)	34458901 (88.68%)
					35335134 (90.47%)	34487566 (88.3%)
					36283255 (91.19%)	35395484 (88.96%)
					36763840 (91.92%)	35867143 (89.68%)
					35797533 (90.81%)	34969554 (88.71%)
					42296763 (90.93%)	41281830 (88.74%)
					40393669 (91.98%)	39433591 (89.8%)
					45121240 (92.6%)	43986514 (90.27%)
					53900306 (91.63%)	52479486 (89.22%)
					39667120 (91.85%)	38652970 (89.5%)
					36609879 (88.21%)	35698894 (86.01%)
					41661726 (92.25%)	40599674 (89.89%)
					Total mapped	Uniquely mapped
					49313546 (89.61%)	47854743 (86.96%)
					48531884 (90.05%)	47112653 (87.42%)
					51695938 (91.35%)	50208901 (88.72%)
					37098526 (89.83%)	35962696 (87.08%)
					36880194 (89.4%)	35817054 (86.82%)
					37968106 (90.01%)	36846756 (87.35%)
					39915345 (90.61%)	38802499 (88.08%)
					35103065 (90.85%)	34075541 (88.19%)
					38096888 (90.12%)	36964532 (87.44%)
					40714905 (91.67%)	39515157 (88.97%)
					40145425 (90.62%)	38994423 (88.03%)
					42990330 (90.75%)	41746754 (88.12%)
					43279425 (90.87%)	42101347 (88.4%)
					38245623 (90.82%)	37119383 (88.15%)
					40884552 (89.97%)	39765300 (87.5%)
					41824466 (89.61%)	40690842 (87.18%)
					35704664 (88.47%)	34726857 (86.04%)
					34438442 (90.19%)	33484737 (87.69%)
					39776262 (89.85%)	38739763 (87.51%)
					40108212 (90.05%)	39080340 (87.74%)
					33750176 (90.97%)	32895685 (88.66%)
					37710781 (90.15%)	36732814 (87.82%)
					41725819 (91.63%)	40577056 (89.1%)
					39590910 (90.16%)	38560657 (87.82%)
					35317498 (90.89%)	34458901 (88.68%)
					35335134 (90.47%)	34487566 (88.3%)
					36283255 (91.19%)	35395484 (88.96%)
					36763840 (91.92%)	35867143 (89.68%)
					35797533 (90.81%)	34969554 (88.71%)
					42296763 (90.93%)	41281830 (88.74%)
					40393669 (91.98%)	39433591 (89.8%)
					45121240 (92.6%)	43986514 (90.27%)
					53900306 (91.63%)	52479486 (89.22%)
					39667120 (91.85%)	38652970 (89.5%)
					36609879 (88.21%)	35698894 (86.01%)
					41661726 (92.25%)	40599674 (89.89%)
					Total mapped	Uniquely mapped
					49313546 (89.61%)	47854743 (86.96%)
					48531884 (90.05%)	47112653 (87.42%)
					51695938 (91.35%)	50208901 (88.72%)
					37098526 (89.83%)	35962696 (87.08%)
					36880194 (89.4%)	35817054 (86.82%)
					37968106 (90.01%)	36846756 (87.35%)
					39915345 (90.61%)	38802499 (88.08%)
					35103065 (90.85%)	34075541 (88.19%)
					38096888 (90.12%)	36964532 (87.44%)
					40714905 (91.67%)	39515157 (88.97%)
					40145425 (90.62%)	38994423 (88.03%)
					42990330 (90.75%)	41746754 (88.12%)
					43279425 (90.87%)	42101347 (88.4%)
					38245623 (90.82%)	37119383 (88.15%)
					40884552 (89.97%)	39765300 (87.5%)
					41824466 (89.61%)	40690842 (87.18%)
					35704664 (88.47%)	34726857 (86.04%)
					34438442 (90.19%)	33484737 (87.69%)
					39776262 (89.85%)	38739763 (87.51%)
					40108212 (90.05%)	39080340 (87.74%)
					33750176 (90.97%)	32895685 (88.66%)
					37710781 (90.15%)	36732814 (87.82%)
					41725819 (91.63%)	40577056 (89.1%)
					39590910 (90.16%)	38560657 (87.82%)
					35317498 (90.89%)	34458901 (88.68%)
					35335134 (90.47%)	34487566 (88.3%)
					36283255 (91.19%)	35395484 (88.96%)
					36763840 (91.92%)	35867143 (89.68%)
					35797533 (90.81%)	34969554 (88.71%)
					42296763 (90.93%)	41281830 (88.74%)
					40393669 (91.98%)	39433591 (89.8%)
					45121240 (92.6%)	43986514 (90.27%)
					53900306 (91.63%)	52479486 (89.22%)
					39667120 (91.85%)	38652970 (89.5%)
					36609879 (88.21%)	35698894 (86.01%)
					41661726 (92.25%)	40599674 (89.89%)
					Total mapped	Uniquely mapped
					49313546 (89.61%)	47854743 (86.96%)
					48531884 (90.05%)	47112653 (87.42%)
					51695938 (91.35%)	50208901 (88.72%)
					37098526 (89.83%)	35962696 (87.08%)
					36880194 (89.4%)	35817054 (86.82%)
					37968106 (90.01%)	36846756 (87.35%)
					39915345 (90.61%)	38802499 (88.08%)
					35103065 (90.85%)	34075541 (88.19%)
					38096888 (90.12%)	36964532 (87.44%)
					40714905 (91.67%)	39515157 (88.97%)
					40145425 (90.62%)	38994423 (88.03%)
					42990330 (90.75%)	41746754 (88.12%)
					43279425 (90.87%)	42101347 (88.4%)
					38245623 (90.82%)	37119383 (88.15%)
					40884552 (89.97%)	39765300 (87.5%)
					41824466 (89.61%)	40690842 (87.18%)
					35704664 (88.47%)	34726857 (86.04%)
					34438442 (90.19%)	33484737 (87.69%)
					39776262 (89.85%)	38739763 (87.51%)
					40108212 (90.05%)	39080340 (87.74%)
					33750176 (90.97%)	32895685 (88.66%)
					37710781 (90.15%)	36732814 (87.82%)
					41725819 (91.63%)	40577056 (89.1%)
					39590910 (90.16%)	38560657 (87.82%)
					35317498 (90.89%)	34458901 (88.68%)
					35335134 (90.47%)	34487566 (88.3%)
					36283255 (91.19%)	35395484 (88.96%)
					36763840 (91.92%)	35867143 (89.68%)
					35797533 (90.81%)	34969554 (88.71%)
					42296763 (90.93%)	41281830 (88.74%)
					40393669 (91.98%)	39433591 (89.8%)
					45121240 (92.6%)	43986514 (90.27%)
					53900306 (91.63%)	52479486 (89.22%)
					39667120 (91.85%)	38652970 (89.5%)
					36609879 (88.21%)	35698894 (86.01%)
					41661726 (92.25%)	40599674 (89.89%)
					Total mapped	Uniquely mapped
					49313546 (89.61%)	47854743 (86.96%)
					48531884 (90.05%)	47112653 (87.42%)
					51695938 (91.35%)	50208901 (88.72%)
					37098526 (89.83%)	35962696 (87.08%)
					36880194 (89.4%)	35817054 (86.82%)
					37968106 (90.01%)	36846756 (87.35%)
					39915345 (90.61%)	38802499 (88.08%)
					35103065 (90.85%)	34075541 (88.19%)
					38096888 (90.12%)	36964532 (87.44%)
					40714905 (91.67%)	39515157 (88.97%)
					40145425 (90.62%)	38994423 (88.03%)
					42990330 (90.75%)	41746754 (88.12%)
					43279425 (90.87%)	42101347 (88.4%)
					38245623 (90.82%)	37119383 (88.15%)
					40884552 (89.97%)	39765300 (87.5%)
					41824466 (89.61%)	40690842 (87.18%)
					35704664 (88.47%)	34726857 (86.04%)
					34438442 (90.19%)	33484737 (87.69%)
					39776262 (89.85%)	38739763 (87.51%)
					40108212 (90.05%)	39080340 (87.74%)
					33750176 (90.97%)	32895685 (88.66%)
					37710781 (90.15%)	36732814 (87.82%)
					41725819 (91.63%)	40577056 (89.1%)
					39590910 (90.16%)	38560657 (87.82%)
					35317498 (90.89%)	34458901 (88.68%)
					35335134 (90.47%)	34487566 (88.3%)
					36283255 (91.19%)	35395484 (88.96%)
					36763840 (91.92%)	35867143 (89.68%)
					35797533 (90.81%)	34969554 (88.71%)
					42296763 (90.93%)	41281830 (88.74%)
					40393669 (91.98%)	39433591 (89.8%)
					45121240 (92.6%)	43986514 (90.27%)
					53900306 (91.63%)	52479486 (89.22%)
					39667120 (91.85%)	38652970 (89.5%)
					36609879 (88.21%)	35698894 (86.01%)
					41661726 (92.25%)	40599674 (89.89%)
					Total mapped	Uniquely mapped
					49313546 (89.61%)	47854743 (86.96%)
					48531884 (90.05%)	47112653 (87.42%)
					51695938 (91.35%)	50208901 (88.72%)
					37098526 (89.83%)	35962696 (87.08%)
					36880194 (89.4%)	35817054 (86.82%)
					37968106 (90.01%)	36846756 (87.35%)
					39915345 (90.61%)	38802499 (88.08%)
					35103065 (90.85%)	34075541 (88.19%)
					38096888 (90.12%)	36964532 (87.44%)
					40714905 (91.67%)	39515157 (88.97%)
					40145425 (90.62%)	38994423 (88.03%)
					42990330 (90.75%)	41746754 (88.12%)
					43279425 (90.87%)	42101347 (88.4%)
					38245623 (90.82%)	37119383 (88.15%)
					40884552 (89.97%)	39765300 (87.5%)
					41824466 (89.61%)	40690842 (87.18%)
					35704664 (88.47%)	34726857 (86.04%)
					34438442 (90.19%)	33484737 (87.69%)
					39776262 (89.85%)	38739763 (87.51%)
					40108212 (90.05%)	39080340 (87.74%)
					33750176 (90.97%)	32895685 (88.66%)
					37710781 (90.15%)	36732814 (87.82%)
					41725819 (91.63%)	40577056 (89.1%)
					39590910 (90.16%)	38560657 (87.82%)
					35317498 (90.89%)	34458901 (88.68%)
					35335134 (90.47%)	34487566 (88.3%)
					36283255 (91.19%)	35395484 (88.96%)
					36763840 (91.92%)	35867143 (89.68%)
					35797533 (90.81%)	34969554 (88.71%)
					42296763 (90.93%)	41281830 (88.74%)
					40393669 (91.98%)	39433591 (89.8%)
					45121240 (92.6%)	43986514 (90.27%)
					53900306 (91.63%)	52479486 (89.22%)
					39667120 (91.85%)	38652970 (89.5%)
					36609879 (88.21%)	35698894 (86.01%)
					41661726 (92.25%)	40599674 (89.89%)
					Total mapped	Uniquely mapped
					49313546 (89.61%)	47854743 (86.96%)
					48531884 (90.05%)	47112653 (87.42%)
					51695938 (91.35%)	50208901 (88.72%)
					37098526 (89.83%)	35962696 (87.08%)
					36880194 (89.4%)	35817054 (86.82%)
					37968106 (90.01%)	36846756 (87.35%)
					39915345 (90.61%)	38802499 (88.08%)
					35103065 (90.85%)	34075541 (88.19%)
					38096888 (90.12%)	36964532 (87.44%)
					40714905 (91.67%)	39515157 (88.97%)
					40145425 (90.62%)	38994423 (88.03%)
					42990330 (90.75%)	41746754 (88.12%)
					43279425 (90.87%)	42101347 (88.4%)
					38245623 (90.82%)	37119383 (88.15%)
					40884552 (89.97%)	39765300 (87.5%)
					41824466 (89.61%)	40690842 (87.18%)
					35704664 (88.47%)	34726857 (86.04%)
					34438442 (90.19%)	33484737 (87.69%)
					39776262 (89.85%)	38739763 (87.51%)
					40108212 (90.05%)	39080340 (87.74%)
					33750176 (90.97%)	32895685 (88.66%)
					37710781 (90.15%)	36732814 (87.82%)
					41725819 (91.63%)	40577056 (89.1%)
					39590910 (90.16%)	38560657 (87.82%)
					35317498 (90.89%)	34458901 (88.68%)
					35335134 (90.47%)	34487566 (88.3%)
					36283255 (91.19%)	35395484 (88.96%)
					36763840 (91.92%)	35867143 (89.68%)
					35797533 (90.81%)	34969554 (88.71%)
					42296763 (90.93%)	41281830 (88.74%)
					40393669 (91.98%)	39433591 (89.8%)
					45121240 (92.6%)	43986514 (90.27%)
					53900306 (91.63%)	52479486 (89.22%)
					39667120 (91.85%)	38652970 (89.5%)
					36609879 (88.21%)	35698894 (86.01%)
					41661726 (92.25%)	40599674 (89.89%)
					Total mapped	Uniquely mapped
					49313546 (89.61%)	47854743 (86.96%)
					48531884 (90.05%)	47112653 (87.42%)
					51695938 (91.35%)	50208901 (88.72%)
					37098526 (89.83%)	35962696 (87.08%)
					36880194 (89.4%)	35817054 (86.82%)
					37968106 (90.01%)	36846756 (87.35%)
					39915345 (90.61%)	38802499 (88.08%)
					35103065 (90.85%)	34075541 (88.19%)
					38096888 (90.12%)	36964532 (87.44%)
					40714905 (91.67%)	39515157 (88.97%)
					40145425 (90.62%)	38994423 (88.03%)
					42990330 (90.75%)	41746754 (88.12%)
					43279425 (90.87%)	42101347 (88.4%)
					38245623 (90.82%)	37119383 (88.15%)
					40884552 (89.97%)	39765300 (87.5%)
					41824466 (89.61%)	40690842 (87.18%)
					35704664 (88.47%)	34726857 (86.04%)
					34438442 (90.19%)	33484737 (87.69%)
					39776262 (89.85%)	38739763 (87.51%)
					40108212 (90.05%)	39080340 (87.74%)
					33750176 (90.97%)	32895685 (88.66%)
					37710781 (90.15%)	36732814 (87.82%)
					41725819 (91.63%)	40577056 (89.1%)
					39590910 (90.16%)	38560657 (87.82%)
					35317498 (90.89%)	34458901 (88.68%)
					35335134 (90.47%)	34487566 (88.3%)
					36283255 (91.19%)	35395484 (88.96%)
					36763840 (91.92%)	35867143 (89.68%)
					35797533 (90.81%)	34969554 (88.71%)
					42296763 (90.93%)	41281830 (88.74%)
					40393669 (91.98%)	39433591 (89.8%)
					45121240 (92.6%)	43986514 (90.27%)
					53900306 (91.63%)	52479486 (89.22%)
					39667120 (91.85%)	38652970 (89.5%)
					36609879 (88.21%)	35698894 (86.01%)
					41661726 (92.25%)	40599674 (89.89%)
					Total mapped	Uniquely mapped
					49313546 (89.61%)	47854743 (86.96%)
					48531884 (90.05%)	47112653 (87.42%)
					51695938 (91.35%)	50208901 (88.72%)
					37098526 (89.83%)	35962696 (87.08%)
					36880194 (89.4%)	35817054 (86.82%)
					37968106 (90.01%)	36846756 (87.35%)
					39915345 (90.61%)	38802499 (88.08%)
					35103065 (90.85%)	34075541 (88.19%)
					38096888 (90.12%)	36964532 (87.44%)
					40714905 (91.67%)	39515157 (88.97%)
					40145425 (90.62%)	38994423 (88.03%)
					42990330 (90.75%)	41746754 (88.12%)
					43279425 (90.87%)	42101347 (88.4%)
					38245623 (90.82%)	37119383 (88.15%)
					40884552 (89.97%)	39765300 (87.5%)
					41824466 (89.61%)	40690842 (87.18%)
					35704664 (88.47%)	34726857 (86.04%)
					34438442 (90.19%)	33484737 (87.69%)
					39776262 (89.85%)	38739763 (87.51%)
					40108212 (90.05%)	39080340 (87.74%)
					33750176 (90.97%)	32895685 (88.66%)
					37710781 (90.15%)	36732814 (87.82%)
					41725819 (91.63%)	40577056 (89.1%)
					39590910 (90.16%)	38560657 (87.82%)
					35317498 (90.89%)	34458901 (88.68%)
					35335134 (90.47%)	34487566 (88.3%)
					36283255 (91.19%)	35395484 (88.96%)
					36763840 (91.92%)	35867143 (89.68%)
					35797533 (90.81%)	34969554 (88.71%)
					42296763 (90.93%)	41281830 (88.74%)
					40393669 (91.98%)	39433591 (89.8%)
					45121240 (92.6%)	43986514 (90.27%)
					53900306 (91.63%)	52479486 (89.22%)
					39667120 (91.85%)	38652970 (89.5%)
					36609879 (88.21%)	35698894 (86.01%)
					41661726 (92.25%)	40599674 (89.89%)
					Total mapped	Uniquely mapped
					49313546 (89.61%)	47854743 (86.96%)
					48531884 (90.05%)	47112653 (87.42%)
					51695938 (91.35%)	50208901 (88.72%)
					37098526 (89.83%)	35962696 (87.08%)
					36880194 (89.4%)	35817054 (86.82%)
					37968106 (90.01%)	36846756 (87.35%)
					39915345 (90.61%)	38802499 (88.08%)
					35103065 (90.85%)	34075541 (88.19%)
					38096888 (90.12%)	36964532 (87.44%)
					40714905 (91.67%)	39515157 (88.97%)
					40145425 (90.62%)	38994423 (88.03%)
					42990330 (90.75%)	41746754 (88.12%)
					43279425 (90.87%)	42101347 (88.4%)
					38245623 (90.82%)	37119383 (88.15%)
					40884552 (89.97%)	39765300 (87.5%)
					41824466 (89.61%)	40690842 (87.18%)
					35704664 (88.47%)	34726857 (86.04%)
					34438442 (90.19%)	33484737 (87.69%)
					39776262 (89.85%)	38739763 (87.51%)
					40108212 (90.05%)	39080340 (87.74%)
					33750176 (90.97%)	32895685 (88.66%)
					37710781 (90.15%)	36732814 (87.82%)
					41725819 (91.63%)	40577056 (89.1%)
					39590910 (90.16%)	38560657 (87.82%)
					35317498 (90.89%)	34458901 (88.68%)
					35335134 (90.47%)	34487566 (88.3%)
					36283255 (91.19%)	35395484 (88.96%)
					36763840 (91.92%)	35867143 (89.68%)
					35797533 (90.81%)	34969554 (88.71%)
					42296763 (90.93%)	41281830 (88.74%)
					40393669 (91.98%)	39433591 (89.8%)
					45121240 (92.6%)	43986514 (90.27%)
					53900306 (91.63%)	52479486 (89.22%)
					39667120 (91.85%)	38652970 (89.5%)
					36609879 (88.21%)	35698894 (86.01%)
					41661726 (92.25%)	40599674 (89.89%)
					Total mapped	Uniquely mapped
					49313546 (89.61%)	47854743 (86.96%)
					48531884 (90.05%)	47112653 (87.42%)
					51695938 (91.35%)	50208901 (88.72%)
					37098526 (89.83%)	35962696 (87.08%)
					36880194 (89.4%)	35817054 (86.82%)
					37968106 (90.01%)	36846756 (87.35%)
					39915345 (90.61%)	38802499 (88.08%)
					35103065 (90.85%)	34075541 (88.19%)
					38096888 (90.12%)	36964532 (87.44%)
					40714905 (91.67%)	39515157 (88.97%)
					40145425 (90.62%)	38994423 (88.03%)
					42990330 (90.75%)	41746754 (88.12%)
					43279425 (90.87%)	42101347 (88.4%)
					38245623 (90.82%)	37119383 (88.15%)
					40884552 (89.97%)	39765300 (87.5%)
					41824466 (89.61%)	40690842 (87.18%)
					35704664 (88.47%)	34726857 (86.04%)
					34438442 (90.19%)	33484737 (87.69%)
					39776262 (89.85%)	38739763 (87.51%)
					40108212 (90.05%)	39080340 (87.74%)
					33750176 (90.97%)	32895685 (88.66%)
					37710781 (90.15%)	36732814 (87.82%)
					41725819 (91.63%)	40577056 (89.1%)
					39590910 (90.16%)	38560657 (87.82%)
					35317498 (90.89%)	34458901 (88.68%)
					35335134 (90.47%)	34487566 (88.3%)
					36283255 (91.19%)	35395484 (88.96%)
					36763840 (91.92%)	35867143 (89.68%)
					35797533 (90.81%)	34969554 (88.71%)
					42296763 (90.93%)	41281830 (88.74%)
					40393669 (91.98%)	39433591 (89.8%)
					45121240 (92.6%)	43986514 (90.27%)
					53900306 (91.63%)	52479486 (89.22%)
					39667120 (91.85%)	38652970 (89.5%)
					36609879 (88.21%)	35698894 (86.01%)
					41661726 (92.25%)	40599674 (89.89%)
					Total mapped	Uniquely mapped
					49313546 (89.61%)	47854743 (86.96%)
					48531884 (90.05%)	47112653 (87.42%)
					51695938 (91.35%)	50208901 (88.72%)
					37098526 (89.83%)	35962696 (87.08%)
					36880194 (89.4%)	35817054 (86.82%)
					37968106 (90.01%)	36846756 (87.35%)
					39915345 (90.61%)	38802499 (88.08%)
					35103065 (90.85%)	34075541 (88.19%)
					38096888 (90.12%)	36964532 (87.44%)
					40714905 (91.67%)	39515157 (88.97%)
					40145425 (90.62%)	38994423 (88.03%)
					42990330 (90.75%)	41746754 (88.12%)
					43279425 (90.87%)	42101347 (88.4%)
					38245623 (90.82%)	37119383 (88.15%)
					40884552 (89.97%)	39765300 (87.5%)
					41824466 (89.61%)	40690842 (87.18%)
					35704664 (88.47%)	34726857 (86.04%)
					34438442 (90.19%)	33484737 (87.69%)
					39776262 (89.85%)	38739763 (87.51%)
					40108212 (90.05%)	39080340 (87.74%)
					33750176 (90.97%)	32895685 (88.66%)
					37710781 (90.15%)	36732814 (87.82%)
					41725819 (91.63%)	40577056 (89.1%)
					39590910 (90.16%)	38560657 (87.82%)
					35317498 (90.89%)	34458901 (88.68%)
					35335134 (90.47%)	34487566 (88.3%)
					36283255 (91.19%)	35395484 (88.96%)
					36763840 (91.92%)	35867143 (89.68%)
					35797533 (90.81%)	34969554 (88.71%)
					42296763 (90.93%)	41281830 (88.74%)
					40393669 (91.98%)	39433591 (89.8%)
					45121240 (92.6%)	43986514 (90.27%)
					53900306 (91.63%)	52479486 (89.22%)
					39667120 (91.85%)	38652970 (89.5%)
					36609879 (88.21%)	35698894 (86.01%)
					41661726 (92.25%)	40599674 (89.89%)
					Total mapped	Uniquely mapped
					49313546 (89.61%)	47854743 (86.96%)
					48531884 (90.05%)	47112653 (87.42%)
					51695938 (91.35%)	50208901 (88.72%)
					37098526 (89.83%)	35962696 (87.08%)
					36880194 (89.4%)	35817054 (86.82%)
					37968106 (90.01%)	36846756 (87.35%)
					39915345 (90.61%)	38802499 (88.08%)
					35103065 (90.85%)	34075541 (88.19%)
					38096888 (90.12%)	36964532 (87.44%)
					40714905 (91.67%)	39515157 (88.97%)
					40145425 (90.62%)	38994423 (88.03%)
					42990330 (90.75%)	41746754 (88.12%)
					43279425 (90.87%)	42101347 (88.4%)
					38245623 (90.82%)	37119383 (88.15%)
					40884552 (89.97%)	39765300 (87.5%)
					41824466 (89.61%)	40690842 (87.18%)
					35704664 (88.47%)	34726857 (86.04%)
					34438442 (90.19%)	33484737 (87.69%)
					39776262 (89.85%)	38739763 (87.51%)
					40108212 (90.05%)	39080340 (87.74%)
					33750176 (90.97%)	32895685 (88.66%)
					37710781 (90.15%)	36732814 (87.82%)
					41725819 (91.63%)	40577056 (89.1%)
					39590910 (90.16%)	38560657 (87.82%)
					35317498 (90.89%)	34458901 (88.68%)
					35335134 (90.47%)	34487566 (88.3%)
					36283255 (91.19%)	35395484 (88.96%)
					36763840 (91.92%)	35867143 (89.68%)
					35797533 (90.81%)	34969554 (88.71%)
					42296763 (90.93%)	41281830 (88.74%)
					40393669 (91.98%)	39433591 (89.8%)
					45121240 (92.6%)	43986514 (90.27%)
					53900306 (91.63%)	52479486 (89.22%)
					39667120 (91.85%)	38652970 (89.5%)
					36609879 (88.21%)	35698894 (86.01%)
					41661726 (92.25%)	40599674 (89.89%)
					Total mapped	Uniquely mapped
					49313546 (89.61%)	47854743 (86.96%)
					48531884 (90.05%)	47112653 (87.42%)
					51695938 (91.35%)	50208901 (88.72%)
					37098526 (89.83%)	35962696 (87.08%)
					36880194 (89.4%)	35817054 (86.82%)
					37968106 (90.01%)	36846756 (87.35%)
					39915345 (90.61%)	38802499 (88.08%)
					35103065 (90.85%)	34075541 (88.19%)
					38096888 (90.12%)	36964532 (87.44%)
					40714905 (91.67%)	39515157 (88.97%)
					40145425 (90.62%)	38994423 (88.03%)
					42990330 (90.75%)	41746754 (88.12%)
					43279425 (90.87%)	42101347 (88.4%)
					38245623 (90.82%)	37119383 (88.15%)
					40884552 (89.97%)	39765300 (87.5%)
					41824466 (89.61%)	40690842 (87.18%)
					35704664 (88.47%)	34726857 (86.04%)
					34438442 (90.19%)	33484737 (87.69%)
					39776262 (89.85%)	38739763 (87.51%)
					40108212 (90.05%)	39080340 (87.74%)
					33750176 (90.97%)	32895685 (88.66%)
					37710781 (90.15%)	36732814 (87.82%)
					41725819 (91.63%)	40577056 (89.1%)
					39590910 (90.16%)	38560657 (87.82%)
					35317498 (90.89%)	34458901 (88.68%)
					35335134 (90.47%)	34487566 (88.3%)
					36283255 (91.19%)	35395484 (88.96%)
					36763840 (91.92%)	35867143 (89.68%)
					35797533 (90.81%)	34969554 (88.71%)
					42296763 (90.93%)	41281830 (88.74%)
					40393669 (91.98%)	39433591 (89.8%)
					45121240 (92.6%)	43986514 (90.27%)
					53900306 (91.63%)	52479486 (89.22%)
					39667120 (91.85%)	38652970 (89.5%)
					36609879 (88.21%)	35698894 (86.01%)
					41661726 (92.25%)	40599674 (89.89%)
					Total mapped	Uniquely mapped
					49313546 (89.61%)	47854743 (86.96%)
					48531884 (90.05%)	47112653 (87.42%)
					51695938 (91.35%)	50208901 (88.72%)
					37098526 (89.83%)	35962696 (87.08%)
					36880194 (89.4%)	35817054 (86.82%)
					37968106 (90.01%)	36846756 (87.35%)
					39915345 (90.61%)	38802499 (88.08%)
					35103065 (90.85%)	34075541 (88.19%)
					38096888 (90.12%)	36964532 (87.44%)
					40714905 (91.67%)	39515157 (88.97%)
					40145425 (90.62%)	38994423 (88.03%)
					42990330 (90.75%)	41746754 (88.12%)
					43279425 (90.87%)	42101347 (88.4%)
					38245623 (90.82%)	37119383 (88.15%)
					40884552 (89.97%)	39765300 (87.5%)
					41824466 (89.61%)	40690842 (87.18%)
					35704664 (88.47%)	34726857 (86.04%)
					34438442 (90.19%)	33484737 (87.69%)
					39776262 (89.85%)	38739763 (87.51%)
					40108212 (90.05%)	39080340 (87.74%)
					33750176 (90.97%)	32895685 (88.66%)
					37710781 (90.15%)	36732814 (87.82%)
					41725819 (91.63%)	40577056 (89.1%)
					39590910 (90.16%)	38560657 (87.82%)
					35317498 (90.89%)	34458901 (88.68%)
					35335134 (90.47%)	34487566 (88.3%)
					36283255 (91.19%)	35395484 (88.96%)
					36763840 (91.92%)	35867143 (89.68%)
					35797533 (90.81%)	34969554 (88.71%)
					42296763 (90.93%)	41281830 (88.74%)
					40393669 (91.98%)	39433591 (89.8%)
					45121240 (92.6%)	43986514 (90.27%)
					53900306 (91.63%)	52479486 (89.22%)
					39667120 (91.85%)	38652970 (89.5%)
					36609879 (88.21%)	35698894 (86.01%)
					41661726 (92.25%)	40599674 (89.89%)
					Total mapped	Uniquely mapped
					49313546 (89.61%)	47854743 (86.96%)
					48531884 (90.05%)	47112653 (87.42%)
					51695938 (91.35%)	50208901 (88.72%)
					37098526 (89.83%)	35962696 (87.08%)
					36880194 (89.4%)	35817054 (86.82%)
					37968106 (90.01%)	36846756 (87.35%)
					39915345 (90.61%)	38802499 (88.08%)
					35103065 (90.85%)	34075541 (88.19%)
					38096888 (90.12%)	36964532 (87.44%)
					40714905 (91.67%)	39515157 (88.97%)
					40145425 (90.62%)	38994423 (88.03%)
					42990330 (90.75%)	41746754 (88.12%)
					43279425 (90.87%)	42101347 (88.4%)
					38245623 (90.82%)	37119383 (88.15%)
					40884552 (89.97%)	39765300 (87.5%)
					41824466 (89.61%)	40690842 (87.18%)
					35704664 (88.47%)	34726857 (86.04%)
					34438442 (90.19%)	33484737 (87.69%)
					39776262 (89.85%)	38739763 (87.51%)
					40108212 (90.05%)	39080340 (87.74%)
					33750176 (90.97%)	32895685 (88.66%)
					37710781 (90.15%)	36732814 (87.82%)
					41725819 (91.63%)	40577056 (89.1%)
					39590910 (90.16%)	38560657 (87.82%)
					35317498 (90.89%)	34458901 (88.68%)
					35335134 (90.47%)	34487566 (88.3%)
					36283255 (91.19%)	35395484 (88.96%)
					36763840 (91.92%)	35867143 (89.68%)
					35797533 (90.81%)	34969554 (88.71%)
					42296763 (90.93%)	41281830 (88.74%)
					40393669 (91.98%)	39433591 (89.8%)
					45121240 (92.6%)	43986514 (90.27%)
					53900306 (91.63%)	52479486 (89.22%)
					39667120 (91.85%)	38652970 (89.5%)
					36609879 (88.21%)	35698894 (86.01%)
					41661726 (92.25%)	40599674 (89.89%)
					Total mapped	Uniquely mapped
					49313546 (89.61%)	47854743 (86.96%)
					48531884 (90.05%)	47112653 (87.42%)
					51695938 (91.35%)	50208901 (88.72%)
					37098526 (89.83%)	35962696 (87.08%)
					36880194 (89.4%)	35817054 (86.82%)
					37968106 (90.01%)	36846756 (87.35%)
					39915345 (90.61%)	38802499 (88.08%)
					35103065 (90.85%)	34075541 (88.19%)
					38096888 (90.12%)	36964532 (87.44%)
					40714905 (91.67%)	39515157 (88.97%)
					40145425 (90.62%)	38994423 (88.03%)
					42990330 (90.75%)	41746754 (88.12%)
					43279425 (90.87%)	42101347 (88.4%)
					38245623 (90.82%)	37119383 (88.15%)
					40884552 (89.97%)	39765300 (87.5%)
					41824466 (89.61%)	40690842 (87.18%)
					35704664 (88.47%)	34726857 (86.04%)
					34438442 (90.19%)	33484737 (87.69%)
					39776262 (89.85%)	38739763 (87.51%)
					40108212 (90.05%)	39080340 (87.74%)
					33750176 (90.97%)	32895685 (88.66%)
					37710781 (90.15%)	36732814 (87.82%)
					41725819 (91.63%)	40577056 (89.1%)
					39590910 (90.16%)	38560657 (87.82%)
					35317498 (90.89%)	34458901 (88.68%)
					35335134 (90.47%)	34487566 (88.3%)
					36283255 (91.19%)	35395484 (88.96%)
					36763840 (91.92%)	35867143 (89.68%)
					35797533 (90.81%)	34969554 (88.71%)
					42296763 (90.93%)	41281830 (88.74%)
					40393669 (91.98%)	39433591 (89.8%)
					45121240 (92.6%)	43986514 (90.27%)
					53900306 (91.63%)	52479486 (89.22%)
					39667120 (91.85%)	38652970 (89.5%)
					36609879 (88.21%)	35698894 (86.01%)
					41661726 (92.25%)	40599674 (89.89%)
					Total mapped	Uniquely mapped
					49313546 (89.61%)	47854743 (86.96%)
					48531884 (90.05%)	47112653 (87.42%)
					51695938 (91.35%)	50208901 (88.72%)
					37098526 (89.83%)	35962696 (87.08%)
					36880194 (89.4%)	35817054 (86.82%)
					37968106 (90.01%)	36846756 (87.35%)
					39915345 (90.61%)	38802499 (88.08%)
					35103065 (90.85%)	34075541 (88.19%)
					38096888 (90.12%)	36964532 (87.44%)
					40714905 (91.67%)	39515157 (88.97%)
					40145425 (90.62%)	38994423 (88.03%)
					42990330 (90.75%)	41746754 (88.12%)
					43279425 (90.87%)	42101347 (88.4%)
					38245623 (90.82%)	37119383 (88.15%)
					40884552 (89.97%)	39765300 (87.5%)
					41824466 (89.61%)	40690842 (87.18%)
					35704664 (88.47%)	34726857 (86.04%)
					34438442 (90.19%)	33484737 (87.69%)
					39776262 (89.85%)	38739763 (87.51%)
					40108212 (90.05%)	39080340 (87.74%)
					33750176 (90.97%)	32895685 (88.66%)
					37710781 (90.15%)	36732814 (87.82%)
					41725819 (91.63%)	40577056 (89.1%)
					39590910 (90.16%)	38560657 (87.82%)
					35317498 (90.89%)	34458901 (88.68%)
					35335134 (90.47%)	34487566 (88.3%)
					36283255 (91.19%)	35395484 (88.96%)
					36763840 (91.92%)	35867143 (89.68%)
					35797533 (90.81%)	34969554 (88.71%)
					42296763 (90.93%)	41281830 (88.74%)
					40393669 (91.98%)	39433591 (89.8%)
					45121240 (92.6%)	43986514 (90.27%)
					53900306 (91.63%)	52479486 (89.22%)
					39667120 (91.85%)	38652970 (89.5%)
					36609879 (88.21%)	35698894 (86.01%)
					41661726 (92.25%)	40599674 (89.89%)
					Total mapped	Uniquely mapped
					49313546 (89.61%)	47854743 (86.96%)
					48531884 (90.05%)	47112653 (87.42%)
					51695938 (91.35%)	50208901 (88.72%)
					37098526 (89.83%)	35962696 (87.08%)
					36880194 (89.4%)	35817054 (86.82%)
					37968106 (90.01%)	36846756 (87.35%)
					39915345 (90.61%)	38802499 (88.08%)
					35103065 (90.85%)	34075541 (88.19%)
					38096888 (90.12%)	36964532 (87.44%)
					40714905 (91.67%)	39515157 (88.97%)
					40145425 (90.62%)	38994423 (88.03%)
					42990330 (90.75%)	41746754 (88.12%)
					43279425 (90.87%)	42101347 (88.4%)
					38245623 (90.82%)	37119383 (88.15%)
					40884552 (89.97%)	39765300 (87.5%)
					41824466 (89.61%)	40690842 (87.18%)
					35704664 (88.47%)	34726857 (86.04%)
					34438442 (90.19%)	33484737 (87.69%)
					39776262 (89.85%)	38739763 (87.51%)
					40108212 (90.05%)	39080340 (87.74%)
					33750176 (90.97%)	32895685 (88.66%)
					37710781 (90.15%)	36732814 (87.82%)
					41725819 (91.63%)	40577056 (89.1%)
					39590910 (90.16%)	38560657 (87.82%)
					35317498 (90.89%)	34458901 (88.68%)
					35335134 (90.47%)	34487566 (88.3%)
					36283255 (91.19%)	35395484 (88.96%)
					36763840 (91.92%)	35867143 (89.68%)
					35797533 (90.81%)	34969554 (88.71%)
					42296763 (90.93%)	41281830 (88.74%)
					40393669 (91.98%)	39433591 (89.8%)
					45121240 (92.6%)	43986514 (90.27%)
					53900306 (91.63%)	52479486 (89.22%)
					39667120 (91.85%)	38652970 (89.5%)
					36609879 (88.21%)	35698894 (86.01%)
					41661726 (92.25%)	40599674 (89.89%)
					Total mapped	Uniquely mapped
					49313546 (89.61%)	47854743 (86.96%)
					48531884 (90.05%)	47112653 (87.42%)
					51695938 (91.35%)	50208901 (88.72%)
					37098526 (89.83%)	35962696 (87.08%)
					36880194 (89.4%)	35817054 (86.82%)
					37968106 (90.01%)	36846756 (87.35%)
					39915345 (90.61%)	38802499 (88.08%)
					35103065 (90.85%)	34075541 (88.19%)
					38096888 (90.12%)	36964532 (87.44%)
					40714905 (91.67%)	39515157 (88.97%)
					40145425 (90.62%)	38994423 (88.03%)
					42990330 (90.75%)	41746754 (88.12%)
					43279425 (90.87%)	42101347 (88.4%)
					38245623 (90.82%)	37119383 (88.15%)
					40884552 (89.97%)	39765300 (87.5%)
					41824466 (89.61%)	40690842 (87.18%)
					35704664 (88.47%)	34726857 (86.04%)
					34438442 (90.19%)	33484737 (87.69%)
					39776262 (89.85%)	38739763 (87.51%)
					40108212 (90.05%)	39080340 (87.74%)
					33750176 (90.97%)	32895685 (88.66%)
					37710781 (90.15%)	36732814 (87.82%)
					41725819 (91.63%)	40577056 (89.1%)
					39590910 (90.16%)	38560657 (87.82%)
					35317498 (90.89%)	34458901 (88.68%)
					35335134 (90.47%)	34487566 (88.3%)
					36283255 (91.19%)	35395484 (88.96%)
					36763840 (91.92%)	35867143 (89.68%)
					35797533 (90.81%)	34969554 (88.71%)
					42296763 (90.93%)	41281830 (88.74%)
					40393669 (91.98%)	39433591 (89.8%)
					45121240 (92.6%)	43986514 (90.27%)
					53900306 (91.63%)	52479486 (89.22%)
					39667120 (91.85%)	38652970 (89.5%)
					36609879 (88.21%)	35698894 (86.01%)
					41661726 (92.25%)	40599674 (89.89%)
					Total mapped	Uniquely mapped
[truncated: 369 more rows]

## Sheet: Supplementary  Table 2 
	Supplementary Table 2. Gene expression information
	Samples	FPKM<0.3	0.3≦FPKM<1	1≦FPKM<10	10≦FPKM<100	100≦FPKM
	Nov_T	11741.5	2477.5	7391	8984	1264
	Nov_C	11830.5	2540.5	7522.5	8643.5	1321
	Nov_B	11935.5	2607	7499	8525	1291.5
	Dec_T	12443	2610.5	7533	7965.5	1306
	Dec_C	12503	2550	7609.5	7872	1323.5
	Dec_B	12787.5	2594	7422.5	7787	1267
	Jan_T	12183.5	2640	7470.5	8328.5	1235.5
	Jan_C	12414.5	2870	7915.5	7396	1262
	Jan_B	12782.5	2616.5	7539	7651	1269
	Feb_T	12146.5	2461	7274	8725	1251.5
	Feb_C	12142	2526.5	7428	8462.5	1299
	Feb_B	12179	2519	7577	8257	1326
	Mar_T	11653	2526.5	7527.5	8850.5	1300.5
	Mar_C	11575	2558.5	7600	8802	1322.5
	Mar_B	11893.5	2563.5	7527.5	8530	1343.5
	Apr_T	10811.5	2676.5	8220	8561.5	1588.5
	Apr_C	9884.5	2486.5	8377.5	9615	1494.5
	Apr_B	9809	2487.5	8375	9683.5	1503

## Sheet: Supplementary  Table  3
	Supplementary Table 3. FPKM values of all genes
	geneID	Nov_T	Nov_C	Nov_B	Dec_T	Dec_C	Dec_B	Jan_T	Jan_C	Jan_B	Feb_T	Feb_C	Feb_B	Mar_T	Mar_C	Mar_B	Apr_T	Apr_C	Apr_B
	VIT_06s0009g02980	0	0	0	0	0	0	0	0	0	0	0	0	0	0	0	0	0	0
	VIT_08s0007g06150	358.622	267.225	249.687	227.01	224.865	224.536	199.396	187.189	161.948	194.641	175.391	152.072	274.043	277.986	259.894	186.214	201.823	243.248
	Novel00965	0.443201	0.574433	0.202885	0.163096	0.19527	0.341936	0.360761	0.464125	0.397864	0.867806	0.58115	0.72694	0.760443	0.244863	0.215301	1.49484	1.89031	0.816552
	VIT_13s0067g01000	215.014	173.876	193.613	176.05	150.937	148.346	84.025	105.273	86.7829	85.6199	100.373	99.9484	124.951	122.049	134.381	173.284	161.449	158.923
	Novel00834	1.3146	0.562074	0.382864	0.13602	0.0420511	0.152407	0.122788	0	0	0	0	0.116062	0	0.132163	0.0377459	1.92929	1.93891	1.95658
	ENSRNA049449082	0	0	0	0	0	0	0	0	0	0	0	0	0	0	0	0	0	0
	VIT_01s0026g02600	1.86098	0.675464	0.85354	0.662888	0.0948552	0.0743129	0.560162	0.43529	0.370448	0.515174	0.304639	0.39539	1.12573	0.509855	1.17339	4.29283	5.84056	6.50788
	VIT_07s0151g00360	23.3141	16.5347	19.913	15.5938	11.175	15.0681	11.0932	9.53444	10.4315	19.3439	19.1788	16.3287	10.9449	11.9101	11.4409	14.612	18.6641	17.5764
	VIT_13s0067g03030	53.8815	43.2779	47.8717	48.894	42.1109	53.7703	54.5069	48.8986	57.9475	63.9324	62.2843	61.6227	71.1706	69.4574	69.8628	32.1516	34.2427	32.2663
	VIT_06s0004g08330	6.3681	5.79421	5.36214	4.27208	5.65036	6.20838	7.49716	5.82939	7.4332	11.1646	9.60322	8.45231	8.64054	7.96709	6.38724	2.06518	3.16473	2.36714
	VIT_04s0023g02620	108.592	95.3854	104.829	107.041	85.0573	103.009	80.2282	80.7498	81.1275	85.3302	92.0747	82.2121	76.2258	82.092	90.602	98.9819	85.5972	84.2753
	VIT_19s0085g00120	0	0	0	0	0	0	0	0	0	0	0	0	0	0	0	0	0	0
	VIT_03s0091g00590	7.75789	7.48143	4.73641	6.34	6.73781	4.49852	7.63539	5.46517	5.97141	6.30476	6.67793	7.00148	5.19657	6.33301	5.25317	5.11588	6.22886	4.78434
	VIT_06s0009g00680	10.3649	17.8925	10.3374	9.88096	15.1542	8.16014	7.79041	3.38803	9.58921	8.41484	7.4486	11.5644	10.3543	7.83809	5.13931	7.5181	32.0373	17.5445
	VIT_00s0642g00010	5.37991	2.97937	1.84326	1.15893	1.75343	1.21402	2.42029	0.242735	1.03062	1.98865	1.34016	1.20347	2.91489	6.52719	0.944473	4.21664	3.74717	2.52733
	VIT_00s0208g00080	0	0	0	0	0	0	0	0	0	0	0	0	0	0	0	0	0	0
	VIT_00s1944g00010	0.258776	0.240633	0.0684397	0.0339226	0.288679	0.184931	0.320473	0.1861	0.384117	0.707499	0.299054	0.236677	0.271518	0.455324	0.416689	0.116401	0.197213	0.124858
	VIT_06s0004g04460	49.6019	40.3925	48.1448	60.006	51.5706	63.0361	93.8536	86.2761	90.6777	90.554	87.906	88.5766	93.3165	93.0785	97.4639	60.2511	33.6335	35.3585
	VIT_12s0028g01290	0	0	0	0	0	0.0195829	0	0.0612528	0	0	0	0	0	0	0	0	0	0
	VIT_04s0008g00150	2.41475	1.41623	2.21146	0.599343	0.724296	0.298826	0.0471124	0.29855	0.292711	0.118906	0.0249223	0.0930274	0.0268727	0.129538	0.211685	1.97383	1.82279	2.14946
	VIT_14s0036g00590	0	0	0	0	0	0	0	0	0	0	0	0	0	0	0	0	0	0
	VIT_06s0009g02510	14.0138	10.383	10.2892	10.1621	11.3898	11.0365	11.4364	4.10359	5.57107	12.5247	7.17948	6.49003	17.0558	13.7211	9.35157	5.28611	7.27707	8.0581
	VIT_02s0241g00030	24.695	32.8294	16.8773	14.8056	24.1164	26.9009	23.0176	14.3637	11.2346	14.465	5.56105	8.38097	19.498	39.0039	23.6175	15.1825	54.2348	55.5461
	VIT_19s0135g00100	37.1821	37.434	28.709	34.8051	29.6598	30.702	33.1604	24.5913	27.0865	37.8952	37.9158	36.6113	43.393	41.0406	39.7348	48.6521	57.3496	68.7462
	VIT_18s0001g10040	9.34922	10.6385	11.3808	1.33952	0.427455	0.541844	0.140756	0.73137	0.144328	0.501216	0.588775	0.595118	0.982998	0.721668	1.84634	82.7472	20.7061	58.9939
	ENSRNA049469743	0	0	0	0	0	0	0.20064	0	0	0	0	0	0	0	0	0	0	0
	VIT_17s0000g00040	2.13939	2.44681	2.20495	2.58517	2.31934	3.4583	1.86709	1.47238	1.95699	2.93806	3.49704	3.32241	3.10601	3.5527	3.92351	3.31303	3.16383	1.99243
	VIT_12s0035g01770	0.183428	0.12365	0.139929	0.70594	0.228199	0.181625	0.480006	0.292625	0.534619	0.549587	0.672754	0.445214	0.682896	0.907785	0.565948	0.119112	0.282626	0.134316
	VIT_00s0213g00020	0.106139	0.051082	0.0701443	0	0.0645108	0	0	0	0	0.0654278	0	0	0	0.0713416	0.133006	0	0	0
	VIT_13s0019g00780	8.38025	5.74102	6.7474	25.1832	16.1568	19.7079	91.109	70.9483	58.9513	53.7085	63.0932	62.4667	90.2111	119.349	128.168	261.877	87.7901	368.611
	VIT_07s0095g00590	0	0	0	0	0	0	0	0	0	0	0	0	0	0	0	0	0	0
	VIT_11s0016g02960	16.4323	8.32044	13.0911	6.71033	4.82788	5.63494	8.26405	5.55236	6.39556	12.7997	15.736	10.5293	17.5401	15.5539	18.7366	48.5542	32.0387	42.7223
	VIT_00s0218g00090	8.17713	5.62002	5.64554	3.38717	2.55205	3.44131	2.59635	1.1705	1.32235	3.25156	2.86327	2.1576	2.12486	2.00993	1.92644	7.37359	11.2388	15.2107
	VIT_02s0025g00820	1.62209	2.65347	2.96386	1.18771	0.874467	1.05332	1.06237	1.19672	1.06804	0.711697	0.907267	1.48328	1.01678	1.49167	2.31924	1.01968	4.94433	4.32655
	VIT_01s0026g02470	22.9761	37.8795	32.1603	39.6538	54.4625	39.65	52.7497	80.93	82.8912	42.9771	39.4654	62.6406	35.9686	32.8169	36.8269	63.9745	87.595	59.9098
	VIT_05s0020g02480	3.60244	5.87143	4.31953	3.18233	0.938042	1.20916	3.1429	1.20175	1.53078	2.64606	1.68343	1.88348	3.06661	4.22157	4.00476	113.385	21.3387	26.8637
	VIT_14s0060g00390	13.1854	10.6628	12.1444	11.0841	10.3368	11.9868	13.523	14.5631	14.1894	20.9681	20.3254	18.6038	19.2772	17.2199	19.4909	4.89686	7.44012	6.8181
	VIT_04s0008g00750	63.6086	56.0456	65.3592	69.234	72.2063	79.768	62.665	83.5092	68.389	65.6409	70.9195	70.33	75.4019	80.711	84.5258	68.6717	60.2584	50.131
	VIT_15s0021g01820	0	0	0	0	0	0	0	0	0	0	0	0	0	0	0	0	0	0
	VIT_07s0005g02080	2.97771	13.4452	5.17144	0.327361	0.528411	0.32835	0.110141	0.0674169	0.0385735	0.1042	0.118311	0.613646	1.13434	2.64664	3.37626	3.00305	6.24844	6.0916
	VIT_18s0075g00210	38.2604	39.3287	29.2469	28.9781	30.281	28.4496	24.5894	19.9953	18.296	27.0763	31.4707	25.9053	27.555	27.5554	23.6566	25.9965	41.4105	35.9723
	VIT_19s0015g02470	0.0215323	0	0	0	0	0.0121297	0.0380019	0	0	0.0392951	0.0411404	0.0255941	0.0737107	0.0285155	0.0244503	0.0237	0	0.0122842
	VIT_17s0000g08760	0.0510378	0.0798189	0.0330402	0.0505034	0.0153999	0.0661563	0.0319964	0.262721	0.00899493	0.0156417	0.00922143	0.0227523	0.0616392	0.102145	0.0793772	0.259163	0.171006	0.294687
	VIT_12s0059g00360	0	0.243007	0.114958	0	0.110142	0	0	0	0	0	0	0	0	0	0	0	0.054126	0.116211
	VIT_08s0105g00430	14.1257	18.5517	6.8291	6.31447	10.8519	2.36674	5.93572	2.71611	3.2478	5.89188	4.01792	6.07842	6.74288	6.56869	6.43702	31.4299	13.6906	19.0205
	Novel00641	0.803047	0.703894	1.22261	0.989137	1.20153	1.45522	1.63117	1.38499	1.67898	2.29757	2.39836	1.74842	3.02636	2.24308	2.66986	1.11526	1.73429	2.09012
	VIT_03s0097g00280	0	0	0	0	0	0.128319	0.0732338	0	0	0.0692157	0	0	0	0	0	0	0.0504876	0.0649769
	VIT_03s0038g04320	26.5981	21.4971	19.335	16.1037	13.8343	14.3673	21.0513	12.8537	11.8322	20.2641	17.2832	14.8218	28.4208	31.8819	24.6933	25.5035	26.7505	30.675
	VIT_17s0000g08770	3.14929	11.3026	3.75015	4.72735	14.1652	5.87804	6.20349	4.00504	5.58534	5.14227	4.04137	6.24441	7.52805	6.1365	3.79617	5.1061	6.84975	6.56828
	VIT_08s0040g02980	135.428	144.82	126.6	123.367	129.5	117.367	108.91	137.504	121.968	179.873	196.291	166.186	205.142	182.765	211.998	59.39	85.4766	70.9323
	Novel01073	6.51088	33.6891	52.1157	29.0251	40.3462	11.862	3.14166	4.6208	38.2815	9.97258	11.5044	33.3898	20.7676	32.0092	36.6572	114.738	453.644	315.954
	VIT_19s0015g02880	0.0750989	0.124465	0.166045	1.39066	2.16803	1.5718	1.93635	2.41236	2.54641	1.81701	1.32597	1.8309	0.635817	0.784661	0.572877	0.516505	0.552556	0.151057
	VIT_03s0091g00720	18.8804	20.4662	21.4423	18.4762	16.0864	18.3285	14.7365	14.6739	13.6486	17.8105	19.4073	18.7443	16.1095	15.6777	17.0192	24.5649	25.8089	32.5602
	VIT_04s0008g03270	0.148344	0	0.172154	0.0229879	0	0	0	0.0587796	0	0	0.0429347	0.0392297	0.0923571	0.0892114	0.265623	8.13343	0.748834	2.16131
	VIT_15s0046g02240	19.04	17.3291	18.6995	15.8638	14.4541	12.8322	14.6461	16.1897	12.1974	13.4944	15.6787	16.8191	10.0852	9.99755	10.5193	37.0587	15.4147	16.586
	VIT_10s0042g01130	37.9764	39.784	34.4255	33.1262	34.9461	35.9983	40.1898	33.9913	32.5646	42.0078	36.7815	34.6315	33.2026	36.3305	30.9461	12.9303	22.0546	18.8874
	VIT_15s0021g01290	0	0	0	0	0	0	0	0	0	0	0	0	0	0	0	0	0	0
	VIT_13s0074g00590	9.36176	7.55362	7.58326	7.30157	7.98306	8.998	14.1353	7.67096	10.5218	14.9732	10.206	9.49004	12.4534	10.7084	9.83907	3.746	3.99534	4.58126
	VIT_01s0011g06120	7.2411	6.34838	6.81866	8.40732	8.45547	8.81889	15.9219	10.959	14.5101	18.9125	17.2764	14.9844	17.2873	15.8729	14.7692	4.79001	7.42064	7.47768
	VIT_02s0012g00990	3.65302	2.8535	2.30048	0.274053	0.26154	0.383003	0.27984	0.597446	0.127892	0.678571	0.855677	0.358593	2.96028	2.8016	3.22568	27.4413	13.0936	17.9718
	VIT_05s0102g00740	0.283415	0.348282	0.21004	0.179079	0.481624	0.43483	1.03339	1.17778	0.705207	0.947351	0.963208	1.00224	1.09526	1.62798	1.2919	0.408427	0.214878	0.293581
	VIT_03s0088g00190	3.77618	3.89514	4.76836	5.97637	7.4351	6.84674	11.4348	8.32526	9.67384	11.0505	9.42042	8.29368	14.0897	10.4809	12.1853	1.35888	1.50544	1.51046
	Novel01138	0.93451	1.25019	0.470998	0.0955592	0.327005	0.700078	0.36724	0.425774	0.234714	0.0886584	0.410906	0.457596	0.132908	0.257601	0.250023	0.025321	0.115661	0
	VIT_04s0008g06930	17.7773	29.1545	38.2652	19.6472	31.26	21.7836	8.6788	20.123	18.4762	16.5429	19.501	21.142	23.6364	26.7447	35.5243	25.3722	47.6364	39.3012
	VIT_11s0103g00750	9.82772	7.62092	10.7035	12.2087	10.5589	10.9981	10.802	13.1292	14.5475	9.02472	12.6353	9.63236	9.21935	8.9038	12.6756	15.7745	12.0043	15.8834
	VIT_00s0258g00020	0	0	0	0	0	0	0	0	0	0	0	0	0	0	0	0	0	0
	VIT_12s0028g02690	0	0	0	0	0	0	0	0	0	0	0	0	0	0	0	0	0	0.0277118
	VIT_16s0098g01720	3.93476	4.05155	2.75519	1.74726	1.87922	1.07511	1.75452	1.71295	1.28199	2.20906	2.60674	1.85434	2.99878	2.49539	2.91501	18.5074	19.9491	23.3087
	VIT_07s0129g00220	24.0894	21.1638	28.7895	10.9262	5.67996	8.43541	3.73573	5.85887	2.65777	4.76871	4.85959	4.34771	7.07318	6.8625	8.32709	6.84333	12.3169	16.1121
	VIT_19s0014g05130	0.166628	0.0756076	0.0858808	0.0135072	0	0	0	0.0130621	0	0	0.0465626	0	0.154083	0.118993	0.23036	1.30451	0.820104	0.958324
	VIT_18s0001g09320	21.4557	32.8856	16.6787	16.9778	29.608	18.3192	19.3805	18.0088	18.3192	16.7545	18.4275	17.5294	24.5242	25.5549	24.7624	13.8262	24.3374	14.8763
	VIT_18s0001g13820	0.128464	0.215741	0.169022	0.017378	0.0885442	0.101113	0.162563	0.440881	0.277675	0.246158	0.642632	0.517623	0.633131	1.0146	1.35239	0.592985	3.26419	2.8375
	VIT_12s0035g00050	0.114292	0.201084	0.146972	0.0345942	0	0	0.0370064	0.13591	0	0.350017	0.206501	0	0.157893	0.30493	0.33433	0.0667587	0.232071	0.1359
	VIT_19s0014g02670	16.4365	11.1617	14.0622	9.67934	6.30005	6.44633	10.1607	6.2048	7.29196	12.2735	12.5318	10.3999	11.2893	10.6601	11.7535	27.1848	29.1328	35.0417
	VIT_12s0035g02020	1.38111	1.08257	0.850594	1.70628	2.09444	2.58725	1.77074	4.44213	3.52039	2.45703	2.59298	3.88831	1.81577	1.75555	1.64429	4.04472	3.42773	2.69003
	VIT_00s1217g00020	0.840692	1.00537	0.53707	0.327232	0.188477	0.382653	0.206244	0.0608879	0.192815	0.295776	0.168874	0.22665	0.285761	0.184103	0.0788847	0.152928	0.511398	0.293955
	VIT_14s0171g00150	0.209471	2.40511	0.137775	0.211847	4.75407	0.201299	0.311483	0.950716	0.14458	0.0858001	0.70184	1.28556	0.772307	0.933281	0.174164	7.36964	1.66811	1.47346
	VIT_05s0020g04010	8.85999	7.5787	5.91533	6.58761	3.73335	4.13718	6.46246	4.01029	3.56635	4.82839	4.35948	5.21607	4.71359	6.03934	5.41399	29.7773	11.6199	12.4285
	VIT_05s0165g00050	0	0	0	0	0	0	0	0	0	0	0	0	0	0	0	0	0	0
	VIT_18s0001g12590	0	0	0.109548	0	0	0	0.159551	0.20243	0	0	0.11701	0.100541	0	0	0	0.0950838	0.128877	0.112267
	VIT_19s0090g01600	0.0219661	0.0125849	0.0144256	0.0364478	0.0343662	0.026163	0.15582	0.0331229	0.0771761	0.0545743	0.0161046	0.0263975	0.115355	0.0817372	0.0895472	6.40219	5.54596	13.2515
	VIT_00s0246g00130	0	0	0	0.0190061	0	0	0.0179194	0	0.0188272	0.0338974	0.0199986	0	0	0	0.0186065	0	0	0
	VIT_17s0000g08450	5.02788	6.99857	7.18145	14.9013	1.66522	5.2322	14.855	22.6053	0.984587	0.714188	1.19901	1.85648	0.685673	0.892972	1.27369	68.0937	41.7925	75.3376
	VIT_01s0011g03850	1.83555	10.4137	5.06826	9.87597	35.5922	6.38428	9.09085	10.6178	21.5452	8.09348	5.29395	16.2532	9.80905	8.65616	4.78473	5.33553	24.9782	22.344
	VIT_15s0107g00370	0	0	0	0	0	0	0	0	0	0	0	0	0	0	0	0	0	0
	VIT_11s0052g00760	0	0	0	0	0	0	0	0	0	0	0	0	0	0	0	0	0	0
	VIT_10s0003g03610	0.222582	0.224723	0.163183	0.321362	0.185099	0.114834	0	0.116926	0.0689047	0	0.0638057	0.119084	0.274506	0.132676	0.185655	0.0841878	0.329245	0.52157
	VIT_09s0002g04690	1.26935	0.932483	0.707388	1.11981	0.84628	0.956177	1.5553	0.826019	1.57046	2.137	1.79378	1.27624	1.77857	2.17866	1.65667	1.30517	2.26281	2.54573
	VIT_04s0008g00610	232.238	161.788	186.251	249.851	191.498	180.167	254.179	291.492	206.137	166.368	198.314	177.798	189.565	153.616	171.857	202.326	166.751	109.035
	VIT_00s0238g00120	0	0	0	0	0	0	0	0	0	0	0	0	0	0	0	0	0	0
	VIT_08s0007g06680	33.8801	34.6216	40.3366	28.107	21.1431	22.9367	17.77	18.7947	15.844	18.5861	21.4984	20.6104	23.1422	23.311	28.0426	29.2854	51.2422	53.6046
	VIT_18s0001g06280	5.14603	7.15883	4.27855	1.85226	1.54656	2.10982	0.998577	0.566291	1.35531	1.56335	1.48447	1.52584	2.10096	1.50075	1.74697	4.62085	5.16263	6.14462
	VIT_14s0068g00940	10.4431	5.25533	7.27048	4.77799	2.85018	3.99534	2.60622	2.28625	2.13949	4.25359	3.76205	2.98667	6.61298	5.08369	5.48809	5.47504	17.329	17.5883
	ENSRNA049468451	0	0.414873	0	0	0	0	0	0	0	0.224803	0	0	0	0	0	0	0	0
	VIT_11s0052g00100	16.733	56.5732	51.4341	17.4982	38.0525	5.40389	5.01534	6.92665	48.4409	11.2939	9.03308	48.5341	26.3714	21.7843	13.6031	330.404	473.623	319.734
	Novel00196	0.588779	0.351348	0.34192	0.218842	0.611183	0.33794	0.855344	0.311114	0.516399	1.12469	0.971549	0.916388	0.844916	0.408238	0.785111	0.147992	0.332185	0.350974
	VIT_10s0071g01180	0	0	0	0	0	0	0	0	0	0	0	0	0	0	0	0	0	0
	VIT_18s0001g10660	0	0	0	0	0	0	0	0	0	0	0	0	0	0	0	0	0	0
	VIT_06s0004g00320	0	0	0	0	0	0	0	0	0.103683	0	0	0	0	0	0.102468	0	0	0.0997268
	VIT_10s0116g01640	32.5064	34.6556	34.0023	37.4234	33.0338	27.6372	21.3873	23.7108	19.5375	22.4826	27.9139	25.8779	19.0189	17.0425	23.2536	29.7057	46.1778	58.2867
	VIT_05s0049g00880	2.95313	2.79733	3.01116	1.62633	1.59294	2.3145	1.43243	1.66706	1.27887	1.5639	1.47859	1.69428	1.37129	2.36432	1.77891	1.78684	2.05059	3.1488
	VIT_16s0115g00020	0	0	0	0	0	0.125965	0	0	0	0	0	0	0	0	0	0	0	0
	VIT_15s0048g03000	38.1972	31.3806	40.4072	18.2168	6.59542	6.56746	1.15751	1.34893	1.77819	1.85271	2.30305	1.87378	1.73254	1.37016	1.92294	31.3604	24.0225	32.186
	VIT_13s0019g03390	41.6474	40.4426	40.774	41.029	37.6245	50.9657	51.3263	50.0207	52.1475	92.6901	98.3861	78.9254	133.306	129.53	139.172	24.5081	36.2185	34.5228
	VIT_17s0053g00710	0.925473	0.594883	0.62646	0.273348	0.151235	0.140274	0.214762	0.165783	0.195779	0.271336	0.245596	0.264673	0.194146	0.644685	0.392785	0.380691	0.894919	0.66018
	VIT_16s0039g01860	69.7036	77.7403	79.2686	74.4402	84.638	79.0623	69.5615	86.5636	68.2035	64.2584	76.4166	76.2721	47.4225	52.8345	58.0657	104.294	76.5432	86.1836
	VIT_14s0066g01160	14.3706	12.5673	13.8767	16.2118	11.3926	12.6344	14.0246	8.5319	13.3237	16.059	16.7034	15.8435	17.1185	17.9268	16.1416	19.9726	16.6631	19.0529
	VIT_16s0022g00300	0	0	0	0	0	0	0	0	0	0	0	0	0	0	0	0	0.0816106	0.175221
	VIT_07s0005g02200	19.0896	17.4152	18.5004	18.817	12.7388	23.2387	20.9783	6.98035	18.7249	24.1963	21.0464	22.8551	16.1196	18.8176	17.0234	40.2178	30.7436	34.169
	VIT_05s0165g00180	0	0.483092	0	0.129458	0.120067	0	0	0	0	0	0	0	0	0.251573	0	0.110093	0.252438	0.246693
	VIT_14s0083g01090	16.7012	16.003	15.3146	15.8457	12.5705	12.4069	19.689	10.6292	16.476	22.1941	20.4255	19.1686	23.0611	22.5913	22.2592	16.3577	18.8645	20.7429
	VIT_03s0088g01160	0.0391577	0.0225978	0.0127755	0.0759275	0.109331	0.059118	0.234585	0.21265	0.194011	0.134748	0.0818741	0.119249	0.124322	0.16016	0.133888	3.69313	3.23426	7.56725
	VIT_06s0004g04320	9.17632	9.79622	10.166	5.24983	4.30771	4.50305	1.94263	3.32379	2.59971	2.15591	2.98557	2.65598	4.34674	6.50546	4.75265	3.67668	10.9197	8.97233
	VIT_01s0150g00280	6.50937	7.03811	8.13108	2.61356	2.17179	2.59214	0.779005	2.06054	1.17839	2.36857	1.81515	1.68669	1.31268	1.22569	2.63433	35.7399	8.12204	13.9091
	VIT_08s0040g00050	11.9595	14.2934	9.19842	8.91825	8.64461	6.56986	5.48887	4.93737	3.98418	5.92074	6.21178	6.88723	5.19019	5.39503	5.32053	17.5928	20.8881	22.2456
	VIT_18s0086g00280	0.158784	0	0	0.0642342	0	0	0	0	0	0.130077	0	0.0621863	0	0	0	0.0556437	0	0.199845
	VIT_07s0005g02730	6.1868	4.98057	5.58259	10.6852	9.51336	7.85815	8.58533	8.65739	7.4109	17.7889	18.7858	14.0518	11.298	12.551	10.5614	10.3976	8.33285	5.57613
	VIT_00s0131g00370	0	0	0	0	0	0	0	0	0	0	0	0	0	0	0	0	0	0
	ENSRNA049453389	0	0	0	0	0	0	0	0	0	0	0	0	0	0	0	0	0	0
	VIT_19s0090g00050	84.2633	85.6499	86.4977	85.4828	68.3606	69.8608	52.0634	51.2723	43.2009	51.4268	70.3438	71.7757	38.0401	44.4067	46.6476	86.3871	63.4367	71.7918
	VIT_02s0025g02410	1.006	1.17264	1.24592	1.60077	1.44078	2.00773	2.33267	1.96907	2.42654	1.72934	1.5228	1.44989	1.94885	2.07147	2.12307	7.92971	11.8296	24.7132
	VIT_18s0001g02490	4.84528	5.68943	4.06017	5.7214	6.26004	4.24629	8.96924	7.92395	8.53492	5.59944	4.57268	6.87416	4.47362	4.27878	5.35352	29.8337	15.8754	22.4944
	VIT_12s0057g00430	1.38067	0.0177638	0.914493	0.276108	0.0697958	0.176052	0.37903	0.0442059	0.0262067	0.0911106	0.0268666	0.0227151	0.0257104	0.148781	0.046253	0.145339	2.51858	0.0943426
	VIT_15s0046g03310	1.00549	0.438263	0.611305	0.183649	0.429414	0.178083	0	0.0294028	0	0.212136	0.0714794	0.0894164	0	0	0	0.580019	0.765088	1.02529
	VIT_18s0075g00550	0	0	0	0	0	0	0	0	0	0	0	0.0419757	0	0	0	0	0	0
	VIT_08s0007g06690	37.8241	27.9072	34.7648	25.6211	20.6577	26.0746	13.9539	22.7826	17.307	17.8173	21.9476	17.0632	23.1972	21.4249	21.6536	18.2314	25.5949	21.2816
	VIT_19s0015g01710	0.0591415	0.0450697	0.078546	0.075716	0.148492	0.18582	0.699875	0.188333	0.388902	0.537596	0.275397	0.310978	0.550679	0.292681	0.228158	0.0884624	0.0842754	0.09489
	VIT_08s0007g02760	3.80632	2.58061	3.28762	1.38143	0.661337	0.861334	0.737725	0.913516	0.508192	0.776758	1.16213	0.696822	1.49608	1.59721	1.77112	9.15614	8.05662	10.9937
	VIT_00s0854g00030	0.842261	1.44542	1.62828	1.05331	1.71083	1.71766	0.847497	1.1822	1.58053	1.1771	0.704923	1.05747	1.04229	1.86182	1.13109	1.37795	0.343811	1.52664
	VIT_07s0151g00740	11.2019	4.39829	9.50448	5.59436	5.46691	5.22146	9.86788	8.61623	8.78436	10.8225	10.3217	8.45241	10.2162	9.99519	9.58351	2.62745	28.9602	4.64722
	VIT_01s0127g00570	19.3579	19.1393	13.326	11.4475	9.64616	9.08922	11.5487	11.1232	8.09219	10.7007	16.8452	11.5672	10.4814	9.55339	7.8191	8.02068	12.5582	8.10248
	VIT_04s0023g03690	58.1253	53.5143	53.814	55.8479	46.6392	44.5585	35.1523	42.1325	33.2599	37.5222	42.7563	39.1293	36.2784	37.9443	41.7087	121.561	54.8121	72.0517
	VIT_17s0000g02640	0	0	0	0	0	0	0	0	0	0	0	0	0	0	0	0	0	0
	VIT_19s0177g00080	0.054265	0.339659	0.540889	0.373761	0.137571	0.354792	6.25952	9.71212	0.153635	0.305841	0.832052	2.72082	0.153207	0.25871	0.307673	1.13549	3.09352	1.57624
	VIT_18s0001g04040	20.3107	20.6754	19.5852	27.003	24.844	26.8851	47.0402	27.241	38.1896	39.493	34.085	36.1902	35.9104	32.2125	29.9822	12.4074	15.1969	15.2328
	VIT_19s0015g01960	0	0	0	0	0	0	0	0	0	0	0	0	0	0	0	0	0	0
	VIT_01s0010g03780	67.2167	59.7238	69.3171	62.1336	57.6679	69.0051	96.6917	85.3358	74.5006	83.6797	67.74	67.2869	71.7828	67.8584	66.2795	60.553	41.4385	40.5769
	VIT_14s0030g00920	5.25245	2.80184	3.95274	1.28326	2.86966	1.9464	2.85524	2.17333	1.95635	3.25276	3.44285	2.91774	4.54064	4.15486	3.28544	0.416844	1.68799	0.992117
	VIT_02s0025g02140	167.995	171.304	200.64	152.223	128.701	144.521	121.099	137.464	125.329	113.338	117.423	114.379	107.709	95.0181	117.077	96.485	146.616	203.912
	VIT_07s0129g00140	0	0	0.0222207	0.488452	0.0215723	0.0192125	0.0219297	0.0600943	0.0238731	0.0207265	0.0244742	0	0.0932138	0.0225999	0	0.0710346	0.159625	0.149722
	VIT_00s0344g00010	0	0	0	0	0	0	0	0	0	0	0	0	0	0	0	0	0	0
	VIT_15s0021g00880	0.161218	0.0220332	0.210165	0.0912529	0.0293726	0.0541367	0.171535	0.0269932	0	0.113008	0	0.0281746	0.095349	0.369125	0.291487	3.37559	6.69127	7.31461
	VIT_05s0020g03060	100.03	86.4662	99.2243	74.1129	78.133	83.3884	123.762	82.4472	96.8619	171.579	147.934	121.078	157.226	154.409	130.424	54.128	64.0799	53.0568
	VIT_00s0437g00070	0	0	0	0	0	0	0	0	0	0	0	0	0	0	0	0	0	0
	VIT_16s0100g01080	0	0	0	0	0	0	0	0	0	0	0	0	0	0	0	0	0	0
	VIT_10s0116g01340	0.182349	0	0.0342209	0	0	0	0	0.0310085	0	0	0	0	0	0.173922	0	0.629704	0.237321	0.465323
	VIT_17s0000g06380	77.7672	106.373	83.67	72.1242	66.0847	92.9816	49.053	27.4262	47.4647	49.0955	42.9153	44.0086	32.7182	34.5615	27.5343	31.4679	45.4521	57.985
	VIT_16s0039g02190	3.63995	2.63287	2.80848	1.98574	1.51031	1.39329	2.45758	1.20067	1.55412	2.97745	2.61266	2.3185	2.49758	2.82162	2.30486	1.2625	2.38577	2.54528
	VIT_11s0052g00640	11.9063	11.7442	10.4323	16.8312	13.7139	18.6244	14.041	15.7648	15.8105	10.3283	11.33	12.1699	10.5157	12.3574	11.0539	6.86929	4.6742	4.25162
	VIT_08s0007g01340	70.9242	57.4358	67.3636	89.0706	79.8513	89.2066	109.147	114.208	112.317	109.094	116.943	110.99	74.3574	68.3007	80.207	94.1517	45.9343	43.5164
	VIT_10s0003g01800	10.2329	9.38935	9.13302	9.54497	9.83009	8.11289	12.0764	9.3158	9.54917	12.7619	12.1922	11.605	7.57107	6.88998	7.62635	17.9002	10.5875	11.4885
	VIT_14s0060g01190	1.69404	0.882965	1.85641	0.407801	0.395258	0.521759	0.843636	1.21986	1.24663	3.31273	3.87843	2.64515	17.4607	50.325	68.3478	12.1791	29.935	38.812
	VIT_06s0004g04220	3.97446	3.71687	2.53595	3.84081	3.52991	1.24984	5.41254	4.83501	4.19682	4.4272	3.88753	4.43315	2.02034	2.99714	3.79658	10.1745	7.86223	8.94782
	VIT_07s0005g06430	0.267724	0.510457	0.28172	0.215311	0.477831	0.132024	0.448215	0.193063	0.22474	0.19986	0.523856	0.529105	0.299841	0.290424	0.417035	0.2412	0.296105	0.142395
	VIT_17s0000g03050	0.0383688	0.0496545	0.0499965	0.0523341	0.07025	0.0231159	0.160103	0.224424	0.107429	0.0700206	0.125278	0.0446551	0.289305	0.127087	0.0435684	0.128969	0.0572408	0.14959
	VIT_04s0008g03730	14.7314	10.5627	9.49324	6.25955	4.73079	6.2216	7.70242	1.92082	4.59115	10.3271	5.4223	5.78143	8.03876	7.33921	5.43586	12.9827	12.3373	12.9788
	VIT_02s0025g02560	193.911	142.436	192.189	218.884	237.265	220.783	380.088	332.481	276.996	301.81	360.702	340.796	111.889	106.93	125.718	114.269	34.7769	32.2299
	VIT_07s0005g04330	0	0.178565	0.104146	0.280282	0.164659	0.0302866	0.233167	0.5347	0.14791	0.0653465	0.136964	0.223004	0	0.142453	0.030525	0.479785	0.997339	0.63393
	VIT_07s0005g02110	114.272	221.02	183.806	173.1	206.26	113.936	128.494	142.115	144.69	90.7735	91.8358	150.348	106.136	109.552	117.144	393.919	495.023	325.09
	VIT_00s0426g00020	0	0	0	0	0	0	0	0	0	0	0	0	0	0	0	0	0	0
	VIT_07s0031g02160	1.27018	0.705929	1.50534	0.986581	0.660422	0.477942	0.960342	1.20381	1.02707	1.12681	1.07835	1.1804	0.775624	0.954336	1.07824	3.88279	3.01442	4.84246
	VIT_19s0014g04180	0.0156689	0.0667735	0	0	0	0.0194297	0.0414737	0	0.0217874	0.0392558	0.064222	0.0774676	0	0	0	0.035497	0	0.062868
	VIT_18s0001g01090	111.387	96.1653	92.1475	128.497	105.548	134.289	128.557	92.8131	132.462	169.97	176.067	168.55	175.208	185.028	186.055	184.408	174.066	191.089
	VIT_00s0218g00010	2.42448	14.5137	1.19652	6.35793	22.7792	4.43076	33.7535	18.1703	41.3592	22.3689	18.8275	36.7102	13.7245	11.6593	7.14822	11.7428	51.3113	21.0747
	ENSRNA049467127	0	0.30113	0	0	0	0	0.859518	0	0	0	0	0	0.319582	0	0	0	0	0
	VIT_16s0013g01940	1.00951	1.07666	0.524596	0.395622	0.222043	0.468501	0.220495	0.176809	0.0633785	0.165291	0.144298	0.0893122	0.206637	0.299786	0.295275	0.785135	1.97911	2.8254
	VIT_10s0003g02890	144.756	225.171	206.999	52.9907	35.0878	37.3816	26.4987	26.0219	28.2273	18.4743	16.892	21.4093	39.4133	58.7926	58.4793	67.6849	21.0121	37.8099
	VIT_04s0008g00710	65.3745	50.0035	59.8608	66.4145	59.4519	52.3388	54.2418	61.2973	56.0339	47.3906	51.0203	49.1049	48.6227	53.8968	57.8861	62.974	58.1786	45.0117
	VIT_00s0317g00040	0	0	0.447588	1.79069	0.823281	0.593937	1.04795	0.811143	0.944978	1.2537	0.958233	1.01646	0.939979	1.13638	1.69741	1.13421	0.512441	0.446396
	VIT_03s0038g01450	1.14578	0.694651	1.73699	2.55571	3.08257	5.66478	4.25497	3.72979	4.63139	4.4892	4.11698	5.8116	4.82793	5.55373	3.66333	0.563863	1.36719	1.28144
	VIT_00s0961g00020	0.477607	0.530607	0.259719	0.351515	0.779161	0.730276	0.776768	0.832731	1.06098	1.35047	1.36543	0.839766	1.01403	1.0935	1.25109	0.47179	0.452465	1.13985
	VIT_14s0083g00170	24.8753	21.0442	21.4034	18.579	18.0007	19.6089	18.9664	15.3217	17.4869	25.1699	23.6997	21.3603	24.0355	22.9543	23.7154	18.4682	16.1605	17.8666
	VIT_00s0760g00010	0	0.110474	0.0541256	0	0.213135	0	0.0957691	0	0	0.0518777	0	0.103585	0	0	0.193867	0.464733	0.216864	0.46538
	VIT_13s0019g04300	96.1493	96.5933	89.8185	76.4253	65.8798	63.0857	32.4926	56.3839	35.3544	36.4264	51.6737	44.8927	56.0521	56.3156	79.0531	159.345	144.458	194.201
	VIT_02s0012g03250	0	0	0	0	0	0	0.087016	0	0	0	0	0	0	0	0	0	0	0
	VIT_06s0004g05120	18.315	17.9027	14.7882	20.2521	16.1978	13.7763	33.7851	32.9416	36.8219	28.7471	28.9941	35.7508	17.8905	19.3568	20.6483	9.51347	10.1385	8.48647
	VIT_14s0066g01490	0.272922	0.0657397	0.261219	1.75626	0.123445	0.153021	0.705397	0.386631	0.243943	0.30889	0.271119	0.147802	0.487326	0.26904	0.70047	0.797173	0.493679	0.408967
	VIT_08s0007g02450	0.151947	0.138686	0.397967	0.018582	0	0.0174148	0	0	0	0.075259	0.0196886	0	0	0	0	0.035859	0.569506	0.872564
	VIT_07s0031g02390	26.0426	65.3621	76.5327	78.1367	105.886	58.0116	35.9737	51.5174	78.0319	38.5485	31.9867	61.3889	41.2135	29.5077	23.6169	180.543	254.596	219.028
	VIT_07s0104g00890	1.14673	0.743733	0.83778	0.43317	0.349067	0.206481	0.528092	0.944374	0.652989	0.663493	0.891338	0.459197	0.698803	0.675523	1.00685	10.8446	6.54797	12.5168
	VIT_15s0021g00450	37.2517	34.8258	33.7173	41.4122	44.7608	51.3119	37.7769	39.8353	40.6077	48.3841	48.5051	48.018	46.6466	52.3679	43.7738	36.1489	38.9398	39.2938
	VIT_19s0015g01400	47.1095	44.3001	42.2875	36.8119	34.1572	33.7547	41.0811	41.2195	40.1224	51.732	53.7619	51.5549	51.7548	47.7212	50.6893	65.8239	55.8252	59.8806
	VIT_04s0023g00300	5.98227	5.88234	4.46594	4.11302	4.1984	4.16266	8.57801	5.31129	5.92665	9.35951	8.64007	6.85722	10.3257	12.6436	8.56761	2.2559	5.8	5.19971
	VIT_08s0032g00390	0	0	0.0598684	0	0	0	0.118169	0	0	0	0	0	0.0627857	0	0	0	0	0
	VIT_10s0003g02110	0	0	0	0	0	0	0.0159931	0	0	0	0	0	0	0	0	9.64013	1.81564	3.13668
	VIT_05s0094g00440	12.4093	9.75139	9.6313	10.9957	11.8832	12.3588	22.698	12.0731	17.9038	27.488	22.7856	19.7165	27.1311	25.5747	22.7677	12.3857	14.552	22.0846
	VIT_18s0001g07310	1.22379	0.806418	0.727866	1.55827	1.23679	1.0345	2.53146	1.81159	1.65107	2.93093	3.04056	2.84256	2.71962	2.85583	2.57596	3.00995	1.79497	2.87983
	VIT_14s0083g00340	11.2776	20.2551	12.2395	15.0448	25.6394	14.4987	11.4356	11.8263	10.0391	9.85967	8.94171	10.5791	9.02029	8.27624	8.98869	8.25209	19.8567	20.082
	Novel00200	11.207	7.76295	8.73915	9.22136	5.78046	6.86467	5.79735	5.35968	4.93319	6.65062	7.22065	5.92519	11.8813	9.83461	9.20562	11.7334	13.4774	14.2985
	VIT_01s0011g04580	0	0	0	0	0	0	0	0	0	0	0	0	0	0	0	0	0	0
	VIT_04s0023g01540	105.167	101.128	109.877	160.862	155.625	195.781	317.263	308.247	326.577	242.735	210.231	244.467	262.935	244.865	274.398	63.2756	102.68	105.523
	VIT_15s0048g00210	17.8147	17.6983	16.8848	19.1771	21.813	21.4541	25.5665	24.528	26.4598	31.5597	33.6965	29.1922	23.7246	27.0512	23.4669	9.09257	13.5566	11.0554
	VIT_15s0048g00700	3.69229	7.81176	4.34958	53.6362	98.0194	89.8933	89.5909	128.523	144.083	63.9076	58.3064	93.1325	52.5008	45.209	47.5993	2.47613	4.852	2.94271
	VIT_13s0067g03860	0.0168087	0	0	0.0651848	0	0.0779559	0.169446	0.283742	0.0475888	0.147204	0.0688936	0.0822448	0.165829	0.0916326	0.0889371	0.410667	0.341827	0.501124
	VIT_08s0040g00160	0.149872	0.120071	0.395717	0.24092	0.271204	0.118719	0.479727	0.459069	0.375201	1.30084	1.04653	0.752758	1.20877	1.23638	1.09712	1.42738	1.1882	1.18459
	VIT_09s0002g06800	6.0608	4.84435	5.31367	6.96134	6.86182	6.92067	6.99466	7.35662	6.8004	6.52084	6.67796	6.88621	3.86391	4.28947	4.05935	8.13799	3.55343	4.69503
	Novel01203	8.86471	8.67287	11.0199	4.7981	6.04129	5.16919	2.68589	6.13878	1.65527	5.68988	5.72827	6.10233	8.71371	9.33118	10.7153	2.59148	7.91502	5.52571
	VIT_10s0116g00630	0.662163	0.560973	0.450013	1.091	0.218229	0.22805	0.715557	0.5381	0.435461	0.600097	0.780559	0.836978	1.93101	1.44718	1.89098	13.789	4.11626	6.02954
	VIT_12s0028g03050	1.30495	1.16634	0.713983	0.197153	0.0901093	0.119328	0.053756	0	0.0596989	0.0354019	0.099732	0.0522548	0.538555	0.944363	0.893118	1.51738	1.04932	1.28324
	VIT_16s0022g00360	0	0	0	0	0	0	0	0	0	0	0	0	0	0	0	0	0	0
	VIT_07s0005g03060	0.0351464	0	0.0458317	0	0	0	0.157537	0.0420939	0	0.0650603	0	0.0216299	0.122042	0.118014	0.186857	3.20875	5.49731	3.63629
	VIT_05s0136g00310	0	0	0	0	0	0	0	0	0	0	0.0314669	0	0	0	0	0	0	0
	VIT_12s0121g00410	0	0	0	0	0	0	0	0	0	0	0	0	0	0	0	0	0	0
	VIT_08s0056g01630	0	0	0	0.0844638	0	0	0	0.0829578	0	0	0	0	0	0	0	0	0	0
	VIT_09s0070g00160	463.489	895.042	663.683	1342.68	1701.82	1325.65	1467.7	2052.73	1856.8	1170.63	1286.09	1552.68	701.939	665.703	658.352	899.61	707.978	649.275
	VIT_03s0091g00140	0	0	0	0.0589906	0.124151	0	0	0	0	0.0597293	0	0	0	0	0	0	0	0
	VIT_18s0166g00250	1117.71	1030.43	1426.3	407.783	380.785	242.6	166.322	116.142	134.979	156.856	129.312	110.383	67.3464	72.7009	51.726	55.6074	299.08	205.815
	VIT_07s0197g00160	0.059908	0	0	0	0	0	0.217618	0.0727949	0	0	0.0884837	0	0.0846757	0	0.0700074	0.0715136	0	0.160245
	VIT_15s0024g00390	79.5294	66.0389	66.6764	69.7524	55.7435	56.9712	58.8538	60.423	50.8807	50.8687	57.4427	54.1836	49.8521	48.8715	51.9624	114.002	37.693	51.0057
	VIT_02s0033g00910	0	0	0	0	0	0	0	0	0	0	0	0	0	0	0	0	0	0
	VIT_09s0002g08480	61.7135	54.1464	67.0549	53.6875	45.5759	48.4829	49.5585	53.7103	48.3139	59.1391	69.4676	62.878	64.7787	67.1569	74.7191	49.3635	58.8361	47.974
	VIT_03s0038g03030	0.206408	0.373051	0.466685	0.244832	0.38535	0.376201	0.252078	0.246246	0.23547	0.0814285	0.088389	0.247798	0.275267	0.798217	1.02407	0.844656	0.763855	0.393593
	VIT_14s0006g01590	0	0	0	0	0	0	0	0	0	0	0	0	0	0	0	0	0	0
	VIT_13s0019g02740	11.7356	8.59262	13.3315	17.1136	9.45289	10.8283	17.428	12.333	13.8881	11.4426	11.131	12.9003	5.3585	4.60479	5.28075	2.0643	1.36202	0.480219
	VIT_00s0480g00010	0.214368	0.308886	0.267916	0.115482	0.148844	0.0716065	0.210511	0.428782	0.21665	0.690562	0.539879	0.519009	0.382786	0.323803	0.277015	0.272242	0.300021	0.341011
	VIT_17s0000g05000	0.0859064	0	0.0458132	0.0451107	0.0210669	0	0.0226067	0	0	0	0	0	0	0	0.043435	0.0977866	0.526016	0.308687
	ENSRNA049466012	0	0	0	0	0	0	0	0	0	0	0	0	0	0	0	0	0	0
	VIT_05s0094g00800	29.6026	26.2164	23.7402	33.2208	27.8485	37.3133	54.8346	33.2904	52.5289	52.0489	44.5385	49.1381	44.5983	42.2887	39.1617	26.4761	24.7077	25.9108
	VIT_12s0034g01100	9.70323	4.62525	8.34901	7.53126	3.45987	3.85607	4.26161	3.62989	3.92892	5.19167	6.48479	5.47788	7.0051	6.82716	8.09366	8.65696	8.36124	7.66639
	VIT_00s0286g00110	0.416825	0.140928	0.0487419	0.0724211	0.0230314	0	0.0215608	0.0226918	0.0269049	0.187076	0.0489592	0.0671016	0.184635	0.152821	0.0513249	0.0222924	0.389287	0.121832
	VIT_00s0958g00020	79.2682	51.7258	36.932	21.7825	35.5004	32.3096	67.1894	8.78754	15.2344	71.4058	31.1388	21.6312	45.1896	37.964	16.8574	8.31818	24.1562	20.4459
	VIT_00s0211g00170	16.7009	25.118	33.1126	7.47609	6.24037	13.7348	0.825259	3.00878	1.42963	0.987049	1.61599	1.02152	0.679868	1.07441	2.6976	21.3488	11.49	22.6117
	VIT_14s0030g01680	63.8607	60.8102	46.8228	56.6503	54.886	60.3871	74.4671	53.5067	52.0662	74.9338	77.6977	66.8285	87.7872	93.0025	80.2323	62.6343	81.749	62.4776
	VIT_19s0027g01360	0	0	0	0	0	0	0	0	0	0	0	0	0	0	0	0	0	0
	VIT_00s1317g00010	0	0	0	0	0	0	0	0	0	0	0	0.06733	0	0	0	0.404487	0.23273	0.532884
	VIT_03s0017g01800	10.9205	7.71807	8.57841	5.92093	6.96826	6.75744	7.82056	6.28055	6.70203	10.5713	9.56094	7.79583	10.269	8.63706	7.7026	2.27563	4.07073	3.55238
	VIT_09s0070g00260	7.03966	9.89559	4.79675	2.288	6.03504	3.43718	5.36005	1.33046	1.7749	4.5102	1.76058	0.998692	7.36373	6.0156	2.284	2.06858	10.0009	5.48727
	VIT_08s0007g01020	4.165	2.98277	3.02552	3.68715	2.49196	2.30646	1.89594	1.56718	1.81508	2.27819	3.14068	2.92061	2.88315	3.63834	4.29128	9.58553	11.1342	10.3258
	VIT_12s0121g00370	0	0	0	0	0	0	0	0	0	0	0	0	0	0	0	0	0	0
	VIT_06s0004g03140	31.9383	29.8133	34.1237	22.6729	20.868	32.6308	27.4349	15.872	26.0086	30.7026	28.4745	28.5054	38.0926	37.4543	31.9428	49.2967	41.8591	37.2349
	VIT_06s0004g00170	25.0766	13.8249	17.147	23.8726	12.7322	15.4091	30.4751	20.6834	24.1454	30.2589	32.5217	27.3388	28.7997	26.5743	29.6102	24.3995	13.1004	13.7036
	VIT_00s0204g00010	3.5039	2.53373	4.92824	6.48833	5.97381	8.78354	5.37539	8.61189	7.71997	12.2654	16.3965	13.499	8.27284	9.84462	10.7842	4.83474	6.4706	5.1139
	VIT_03s0110g00010	0	0.207443	0.142795	0.0381349	0.0335056	0.0336883	0.107864	0	0	0.0340318	0.106837	0	0	0	0.0373332	0.119778	0	0.163938
	VIT_05s0094g01460	10.2122	6.5334	7.1986	6.49285	3.62884	7.43629	10.3584	4.28315	8.18099	12.3187	9.4116	8.28851	12.0982	10.6498	9.97706	5.16135	5.32309	6.60298
	VIT_13s0047g01140	15.8135	17.9291	19.5625	14.9593	15.7953	17.4339	15.8503	13.4249	16.7999	21.7662	17.3313	17.7939	27.0851	23.0428	23.1662	11.9636	20.0506	22.123
	VIT_03s0017g00920	0.448648	0.737139	0.410802	0.121653	0.238509	0.148861	0.282335	0.170625	0.118307	0.187606	0.342714	0.305609	0.880091	1.32815	0.987865	0.0387483	1.15379	0.74295
	Novel00328	1.73842	3.77001	2.38765	2.01849	2.65658	4.26635	1.60537	1.68307	2.13051	1.47716	0.644134	1.43099	1.57217	1.87155	0.99693	0.140592	0.592968	0.405941
	VIT_06s0009g02870	0	0	0	0	0	0	0	0	0	0	0	0	0	0	0	0	0	0
	VIT_16s0039g00190	0	0	0	0	0	0	0	0.110341	0	0	0.120895	0.110462	0.130356	0	0	0	0	0.123346
	VIT_00s0317g00030	0	0	0	0	0	0	0.0829474	0.038079	0	0.0391982	0.0410791	0	0	0.0427412	0.269232	2.74965	0.444845	0.445689
	VIT_18s0001g10990	0	0	0	0	0	0	0	0	0	0.049327	0	0	0	0	0	0	0	0
	VIT_10s0071g00560	2.69906	0.778803	1.37235	0	0.0795502	0	0	0	0	0	0	0.077256	0.182338	0.0879734	0.23939	1.4	1.18388	0.97204
	VIT_10s0003g03120	37.7603	34.348	43.8986	29.0404	26.8462	34.6504	27.6811	35.0736	33.0838	44.2975	48.3676	43.7661	46.4232	50.9649	57.4588	82.1669	63.4905	60.7155
	VIT_08s0007g06240	14.8873	16.6538	13.6115	12.0239	12.2561	12.604	13.1643	10.9333	11.516	12.4065	13.3133	11.5364	11.5372	13.5085	11.8574	13.2189	14.24	13.4948
	VIT_07s0191g00260	9.1998	6.33514	7.43743	7.02355	5.37184	5.78202	10.3417	5.10129	6.2032	9.41471	8.66155	7.86186	8.02659	7.3831	6.87882	5.09554	4.06466	5.48422
	ENSRNA049451238	0	0	0	0	0	0	0	0	0	0	0	0.320228	0	0	0	0	0	0
	VIT_03s0038g03870	41.4889	41.252	47.1917	42.2643	40.8152	40.6122	47.7209	52.4287	49.1442	56.0011	55.4774	53.8721	51.482	46.1698	52.5375	27.5095	34.1381	35.9662
	VIT_18s0001g07710	15.4646	16.1227	13.2226	11.4247	11.1599	11.2358	15.3932	6.80256	10.6561	19.2262	13.308	13.1615	20.0497	15.2552	13.3703	3.95252	7.83065	6.98653
	VIT_03s0038g00360	48.2584	38.1968	46.28	116.836	67.0198	107.705	126.948	89.9331	156.231	175.625	159.779	170.341	156.65	166.371	155.886	15.4284	51.3881	35.4382
	VIT_13s0074g00770	148.765	173.798	136.317	186.54	213.223	189.918	250.007	287.87	249.554	225.937	263.125	281.572	122.258	176.558	153.351	273.004	226.892	248.092
	VIT_06s0009g00330	0.0614773	0	0.080108	0	0	0.0692634	0.0790592	0	0.166129	0	0	0	0	0	0	0	0	0
	VIT_02s0087g00180	2.34105	1.82248	2.07869	1.72007	1.72508	1.90539	2.36469	2.35193	2.37082	4.09469	4.37682	3.61523	2.09935	2.11246	2.77956	3.20383	2.93048	3.57201
	VIT_18s0041g00090	41.6088	37.2699	32.3326	74.2024	73.3252	66.223	107.34	70.3753	120.952	68.1208	56.5666	87.3677	27.6764	25.0479	25.8095	94.9911	29.6816	42.2434
	VIT_17s0000g08090	9.89791	10.5754	10.0117	9.80398	10.3248	10.3213	6.76473	10.2966	6.88389	7.04655	6.89606	6.74547	4.55964	3.70455	4.73533	9.68635	9.89721	12.4918
	VIT_15s0021g02830	0	0	0	0	0	0	0	0	0	0	0	0	0	0	0	0	0	0
	VIT_00s0203g00060	2.54041	2.74069	2.14786	1.62939	1.61486	1.79801	3.18508	2.1478	2.04537	3.36419	2.44743	2.3266	3.66558	3.78243	2.62334	2.30996	2.36982	1.92624
	VIT_16s0022g01400	0	0	0	0	0	0	0	0	0	0	0	0	0	0	0	0	0	0
	VIT_09s0002g07720	0	0	0	0	0	0	0	0	0	0	0	0	0	0	0	0	0	0
	VIT_00s1206g00010	15.7462	11.4314	18.6618	33.2733	30.6566	38.4763	19.1247	29.8513	24.6563	18.989	17.9854	17.8802	15.0705	16.8443	16.1468	7.93414	6.74624	6.35227
	VIT_01s0010g00450	0.904064	0.888121	0.654957	0.129588	0.166865	0.125667	0.0693122	0.0949685	0.0377272	0.229331	0.257688	0.0627284	0.406211	0.428424	0.14394	6.80169	1.63436	3.75916
	VIT_18s0041g02150	1.82503	0.390708	0.817811	2.39338	0.605186	0.477119	2.50549	1.83423	1.53239	2.17294	3.0008	1.76955	1.85728	1.52061	2.82218	46.0284	32.0316	89.3854
	VIT_08s0007g02280	83.4988	49.2102	61.9066	36.6489	22.7806	23.5107	32.2312	11.091	16.1825	19.3428	17.0195	14.2795	15.4023	15.8888	12.681	3.54005	5.45262	4.62385
	VIT_14s0060g00900	354.275	123.074	155.036	311.967	83.2653	72.859	108.381	34.3993	56.0266	158.805	159.719	109.77	89.167	91.2019	134.022	525.141	252.81	368.89
	VIT_08s0040g01900	0	0.535466	0.218589	0.22881	0	0	0.80785	0	0.234844	0.203891	0	0	0	0.221991	0.862483	0	0	0.218007
	VIT_03s0091g00100	7.94954	8.9554	5.77258	3.35917	5.31509	4.08527	6.45225	2.719	4.04619	6.98765	4.38716	4.06193	5.92987	6.25407	4.32863	1.30075	4.48906	3.06288
	VIT_02s0033g00230	1.63811	1.30507	0.768602	0.347272	0.73408	0.546956	1.13165	0.30389	0.313543	0.556612	0.247872	0.344789	0.438797	0.646631	0.147675	1.12733	1.75358	1.01365
	VIT_12s0057g00490	0	0.294182	0.166313	0.315331	0.637426	0.30579	0.16866	0.152471	0	0.478218	0.564687	0.159144	0	0	0.674305	0.13658	0.697647	0.918661
	VIT_16s0039g02770	83.7298	68.4109	70.3951	88.2687	77.3589	72.8789	62.0074	77.4971	63.2613	56.3692	68.519	68.699	65.7299	69.7427	79.0681	90.7647	82.2323	85.8066
	Novel01240	8.83095	5.57253	7.6575	5.32854	3.41476	3.00928	4.90511	3.64114	3.64934	4.45339	5.51665	5.03906	3.85182	3.4627	5.69122	12.0651	9.42183	11.8539
	VIT_11s0037g00970	13.4056	10.7006	10.3375	8.47224	8.79518	11.9124	17.2135	7.50788	15.7587	20.3773	12.1119	13.1253	16.6626	17.0438	14.5845	8.87204	14.1766	12.3035
	VIT_18s0001g04570	0	0	0	0	0	0	0	0	0	0	0	0	0	0	0	0	0	0
	VIT_12s0028g03960	0.0499001	0	0	0	0	0.0200421	0	0.0196395	0.022474	0	0	0	0.0454605	0	0.0566624	1.2945	1.35758	1.60798
	VIT_06s0004g05290	0	0	0	0	0	0	0	0	0	0	0	0	0	0	0	0	0.285423	0.176874
	VIT_06s0004g08490	1.09605	0.595711	0.849895	1.51	0.988561	0.634149	2.49287	1.05864	1.38144	1.67542	1.69844	1.14043	1.96451	1.84917	1.99318	2.78487	2.68311	3.39124
	VIT_10s0116g00820	25.4558	14.333	14.2355	12.4856	9.41748	7.56751	28.1749	9.64092	12.4862	20.1803	14.7409	14.5646	19.5089	18.9763	14.153	17.568	32.4739	23.6363
	VIT_12s0055g00100	0	0	0	0	0	0.00970569	0	0.02003	0.0116396	0.0104705	0.0247275	0.0610108	0.0117723	0	0.0115031	0	0	0
	VIT_02s0025g01830	0.0427104	0.158844	0.0831646	0.029546	0.0519186	0.122026	0	0.202644	0.0585359	0.0263283	0.0932666	0.130351	0.325917	1.03281	1.00826	0.0251264	0.0262232	0.105734
	VIT_16s0148g00050	0.0696282	0	0	0	0	0	0	0	0	0.0871566	0.0257101	0	0	0.023706	0.0203416	0	0.05345	0.10788
	VIT_13s0067g02310	2.61168	2.79837	2.47094	5.46403	7.37418	7.09869	6.8832	6.34743	8.04184	6.50862	5.29914	5.8278	6.36744	6.403	5.42927	2.44783	1.95566	3.16169
	VIT_18s0001g09360	5.19828	4.68949	4.55664	1.13191	0.666314	1.54112	0.441644	2.18165	0.500608	1.22411	1.74097	1.26444	1.6611	2.38205	2.81412	8.75743	21.0523	31.3257
	VIT_16s0050g00900	27.5667	17.2135	25.6532	20.1265	13.6017	13.1977	15.9336	13.1803	13.8124	15.2228	13.7044	14.101	13.0783	11.8124	11.068	2.63333	21.7735	14.838
	VIT_05s0020g01810	9.61684	8.83356	6.09179	7.02462	9.46454	6.41095	11.8543	7.37072	6.3516	10.1305	9.1088	9.59894	8.43532	9.80636	8.82354	13.8446	14.6533	15.3454
	VIT_04s0043g00260	0	0	0	0	0	0	0	0	0	0	0	0	0	0	0	0	0	0
	VIT_03s0038g00660	29.3591	28.9036	32.2746	82.7793	58.7637	73.0942	130.685	111.267	113.323	79.0991	70.1509	93.0943	90.2012	95.9431	93.6234	5.43443	6.78533	3.13776
	VIT_08s0007g08300	57.1794	86.2381	74.8371	70.0654	102.548	67.6678	88.5632	75.9714	83.2815	73.6506	52.5718	70.6515	81.4429	70.5329	56.2465	144.121	204.911	161.426
	VIT_00s1052g00010	0	0.020494	0	0	0	0	0.0555466	0.0251075	0.0302345	0.0525375	0	0	0	0	0	0.0449815	0	0
	VIT_00s0203g00210	1.66231	1.79417	2.59556	4.32759	3.09976	5.33845	4.13954	6.43565	5.68027	4.30788	3.26402	3.46649	3.92975	4.72283	5.98154	0.259525	0.3517	0.588131
	VIT_02s0025g05040	0.0879675	0.0379473	0.0382087	0	0.0741878	0	0.0754169	0.034622	0.200957	0.0713838	0.121517	0.0697075	0.0805452	0.116468	0.133185	0.0340126	0.103985	0.248149
	VIT_10s0003g04880	39.2892	93.6692	35.7943	42.8769	35.2543	36.4798	45.475	29.483	29.7592	49.4199	44.6945	41.2778	70.5378	138.804	87.8995	59.652	63.1823	67.5931
	VIT_18s0001g04750	0.166503	0.0598052	0.143864	0.112618	0.0224531	0	0.126117	0.0439036	0.0759447	0	0	0.0218056	0.0768106	0	0.021275	0.162755	0.145027	0.0671042
	VIT_18s0001g09290	498.673	385.889	474.442	581.649	306.788	401.092	365.429	292.489	303.393	317.462	331.664	319.003	337.823	365.115	356.304	588.74	84.7818	103.341
	VIT_17s0000g07100	0	0	0	0	0	0	0	0	0	0	0	0	0	0	0	0	0	0.0200742
	VIT_16s0098g01860	40.3827	34.5075	38.4734	71.8655	72.6307	95.9356	143.61	112.923	142.811	118.404	98.5389	117.422	137.919	130.045	113.975	28.9565	27.0819	27.542
	VIT_19s0015g00740	36.9788	36.9164	34.1625	29.8481	28.6369	32.3341	43.2373	33.3102	43.7109	56.6401	49.9901	42.5052	49.8956	50.3952	46.6658	32.9209	39.4206	38.1512
	VIT_14s0066g02150	0	0	0	0	0	0	0	0	0	0	0	0	0	0	0	0.0150238	0	0.0329216
	VIT_18s0001g06200	9.89556	14.9185	11.0513	11.8952	11.175	8.96306	9.90978	10.7553	8.95531	11.9033	13.8852	10.8589	9.42404	10.36	13.5403	9.77419	13.4075	12.633
	VIT_19s0027g00630	0	0	0	0	0.0974564	0	0	0	0	0	0	0	0.108397	0	0	0	0	0
	VIT_03s0038g01770	0.553538	1.67441	0.67219	1.22305	1.09551	1.55406	1.14705	1.16818	0.925926	1.4861	1.32904	1.0486	1.96405	1.93161	2.0303	0.772772	2.29729	2.62269
	VIT_18s0001g12050	7.43344	13.3006	5.38994	4.25857	8.04849	5.0723	8.21817	9.67768	5.24544	7.2288	8.19574	8.49748	5.84041	6.52786	5.50292	4.93044	9.20535	7.72392
	VIT_17s0000g06930	0.331626	0.305034	0.225305	0.895083	1.18778	1.18761	17.31	25.843	17.1077	14.9352	10.4931	12.6706	29.8134	37.8855	41.1883	8.03171	6.37512	9.9615
	VIT_13s0019g00490	4.98124	6.52289	4.80934	5.37585	7.90564	8.97734	16.172	9.26439	10.8095	12.6404	8.41539	8.891	10.2832	10.7853	7.32142	3.73897	8.03133	5.90683
	VIT_00s0215g00040	23.52	22.3255	23.1314	23.4533	22.3028	19.0482	28.0888	23.7322	24.98	28.6917	27.2953	27.3698	27.4932	25.0457	23.8913	17.0287	18.6441	22.9673
	Novel00736	0	0	0	0	0	0.0255295	0	0.05351	0	0	0	0.0263722	0	0	0.0257305	2.89045	0.060268	1.16206
	VIT_14s0128g00890	27.4621	26.9233	29.549	29.2406	29.5704	31.2802	37.4223	26.625	34.5047	43.332	37.8061	36.024	36.5241	37.0956	38.2425	25.4273	26.4064	32.0009
	VIT_17s0000g09800	0.266108	0.450486	0.418985	0	0	0	0.069226	0	0	0	0	0	0	0.142578	0.276767	3.94741	9.53883	9.84651
	VIT_17s0000g05860	5.83583	9.85343	6.15774	6.06983	8.32423	4.72335	7.83314	6.66444	8.51312	8.46182	7.15538	9.60833	8.38224	6.73652	6.84426	10.1328	14.2399	12.2185
	VIT_04s0008g06220	370.634	307.364	285.412	287.808	203.036	228.003	212.705	193.708	175.053	219.289	224.68	232.574	262.611	241.161	274.999	476.912	403.596	540.651
	VIT_04s0043g00300	0.611921	0.315629	0.329637	0	0	0.0341739	0	0	0	0	0	0	0	0	0	0.0657963	1.7887	0.516894
	VIT_11s0037g00530	0.772716	0.665183	0.653513	0.359206	0.353214	0.420355	0.458045	0.789427	0.463019	0.501652	0.661423	0.572806	0.93226	0.79166	0.921013	4.1156	1.7766	2.43602
	VIT_03s0063g00080	76.5808	68.028	71.6602	65.9671	70.8087	69.3396	110.958	74.4645	81.8049	120.842	100.119	94.7035	109.149	103.298	85.9236	64.7339	58.2401	49.0061
	VIT_07s0141g00660	14.4154	14.6147	11.86	14.2882	10.6426	14.0607	12.2233	11.2513	10.3973	13.4093	13.7798	16.4444	9.78827	11.7878	11.621	35.1966	26.8874	35.5178
	VIT_11s0016g02700	42.5389	28.089	38.4234	22.1771	13.6486	18.7369	9.63346	9.50788	10.1185	9.14504	9.72882	9.46426	10.162	8.55061	9.45255	49.9968	23.6442	25.9419
	VIT_13s0064g01670	3.95409	1.81776	1.4642	2.81736	0	0.427732	0.21296	0.441363	0	0.692835	0	1.12345	0.780828	1.25675	1.07775	2.81255	0.902967	1.11305
	VIT_13s0019g00070	18.9155	18.3316	17.5195	11.4868	15.3204	19.1434	13.2728	11.6076	10.6498	15.7687	13.4574	11.1223	16.9558	17.5986	15.6909	7.75867	11.7707	12.4811
	VIT_16s0022g00030	15.4644	12.7725	15.6899	12.1912	11.9431	12.4185	20.0895	13.2902	17.4904	34.3671	30.0507	25.6731	27.2459	22.4107	21.8773	4.42398	8.13143	7.381
	VIT_17s0000g03920	1.44573	1.2571	1.57321	1.58255	0.894141	0.985678	1.16044	0.576304	1.2741	1.6204	2.17474	2.03512	1.71268	1.47597	1.87737	2.28632	1.3748	1.64233
	VIT_18s0001g00080	0.0372924	0	0.0651519	0	0	0	0.0162932	0	0	0	0.0181837	0	0	0	0	0	0	0
	VIT_09s0002g04720	0.407006	1.1837	1.05759	0.626148	1.58173	0.0619586	2.5234	0.613862	0.380916	0.133731	0.416341	1.19089	0.490189	0.21854	0	0.270754	0.303793	0.232698
	VIT_12s0028g01600	49.5122	39.0096	48.4294	62.3173	61.0546	73.2034	114.217	82.0071	83.591	87.2385	71.1347	72.5209	71.8485	67.9086	67.0904	25.8501	17.4677	16.8298
	VIT_06s0004g07440	29.4898	39.4681	44.7407	52.5572	60.2871	36.0048	34.9745	41.6183	49.1166	39.7554	43.9121	53.1244	46.0299	47.3577	56.6826	66.8641	126.443	86.6415
	VIT_01s0011g02390	0	0.0310196	0	0	0	0	0.126113	0.0765992	0	0	0	0.0380445	0.044896	0.0865804	0	0	0.0869425	0
	Novel00298	4.21882	3.2323	3.17426	2.17924	0.827081	0.829275	0.635699	0.396345	0.602456	0.992889	1.27253	0.757227	1.06347	1.74005	1.24438	4.14915	5.33756	5.54586
	VIT_14s0108g00230	0	0.183348	0	0.0878465	0	0	0	0	0	0	0	0	0	0	0	0.0747062	0	0
	Novel00938	1.95888	3.10996	1.71853	1.55321	1.71694	1.29899	1.31937	1.3141	1.62275	1.46079	1.83489	2.52598	1.57037	1.8071	1.60731	0.926261	2.6125	2.34051
	VIT_13s0156g00060	185.854	136.043	155.16	102.233	67.3936	89.4911	63.6958	55.255	58.1853	61.1384	62.8923	59.0201	78.8762	75.183	77.5786	122.851	103.845	78.1663
	VIT_12s0055g01100	16.3456	17.1618	18.0316	14.0702	12.6252	10.9812	2.62359	5.95406	3.35107	5.04062	5.97494	4.91751	5.26645	4.87865	6.88894	27.9614	19.4296	30.0977
	VIT_06s0061g00970	0.265212	0.239686	0.449415	0.419162	0.506977	0.339112	1.04485	4.79896	1.10254	1.78994	2.94334	1.5368	6.90668	8.5035	7.33816	5.08719	7.69936	5.72493
	VIT_15s0046g02230	252.172	217.309	195.398	95.6534	70.3659	67.1861	36.8218	15.2783	25.7122	88.2338	73.3201	57.1201	104.838	118.627	82.5883	206.959	157.973	173.399
	VIT_06s0004g05770	5381.63	4609.09	5545.12	5660.18	5211.15	7280.54	3544.58	4855.57	4082.65	3068.56	3965.73	3824.1	851.241	817.988	969.15	78.3145	136.949	32.5851
	VIT_10s0071g00590	0.228853	0.109617	0	0.0988101	0	0.0867641	0.284467	0.0454644	0	0.0468007	0	0	0.0528846	0.0510308	0.0437235	0.0847633	0.139842	0.200163
	VIT_03s0088g00400	3.66825	2.14908	2.13544	4.6872	3.366	5.42581	9.68405	2.91567	5.62744	8.30327	5.87353	5.88822	4.96808	7.00008	5.15557	7.61714	5.70092	5.97253
	VIT_07s0151g00960	35.8577	31.402	31.6175	23.5502	22.8898	22.0608	15.4714	19.5622	16.8938	25.8247	31.4214	24.7902	19.368	16.7483	21.1453	18.1686	23.6736	25.2582
	VIT_06s0004g01700	0.16559	0.114083	0.0304908	0.123403	0.20651	0.247572	0.621718	0.338495	0.394544	0.526469	0.126389	0.198272	0.296218	0.445698	0.460865	0.748956	1.66607	2.60183
	VIT_17s0000g04740	0.0147663	0.0522315	0	0.066909	0.0815994	0.0266886	0.14101	0.0946848	0.192781	0.170659	0.161197	0.130723	0.0708802	0.0880055	0.0448685	1.63122	2.89529	6.92918
	VIT_13s0067g01920	9.24201	10.8377	7.99812	7.84134	8.77357	9.21022	10.8794	6.78557	8.95811	12.2558	10.8904	9.76031	12.3701	11.2855	9.00858	7.19801	10.423	10.1594
	VIT_06s0004g06510	31.6076	32.3503	33.6799	34.5364	40.1534	36.7015	43.2851	55.0152	47.7154	47.3203	50.5655	48.5259	30.1897	29.2366	31.2081	52.7649	32.9205	34.8234
	VIT_13s0019g01800	4.83479	3.04444	3.49781	4.50254	3.28349	4.6544	6.55691	2.24453	4.82701	8.79856	7.30475	6.43742	9.3911	9.13306	6.93051	2.37527	3.76742	4.05856
	VIT_16s0039g01000	0	0	0	0	0	0	0	0.0466259	0	0	0.0502994	0	0	0	0	0	0	0
	VIT_05s0029g00280	2.2251	3.8123	1.21377	1.5001	1.22844	1.03575	2.50291	1.63975	1.07429	2.17733	2.05846	1.4368	3.4778	4.78376	2.33615	1.35032	3.18477	2.67246
	VIT_04s0044g00690	0.0351299	0	0	0	0	0	0	0	0	0	0	0	0	0	0	0	0	0
	VIT_03s0038g01580	0.266132	0.520048	0.521255	0.122135	0.0811685	0.280336	0.0815435	0.277439	0	0.288491	0.399161	0.119921	0.278605	0.269024	0.425142	0.219633	0.691157	0.73312
	VIT_07s0005g01510	0.0259281	0.529458	0.0338369	0	0.131464	0	0	0	0	0	0.0382957	0	0	0.141295	0	0	0.0236564	0
	VIT_09s0018g01790	0.0585291	0.315001	0.381617	1.483	1.59888	1.90449	2.17839	2.11805	2.28951	3.64663	2.55408	2.62132	0.935046	1.17946	0.73345	2.17324	1.50823	1.4687
	VIT_15s0024g01100	0	0	0	0	0	0	0	0	0	0	0	0	0	0	0	0	0	0
	VIT_19s0014g00710	16.6931	22.6432	12.8606	12.8722	21.7157	10.3836	8.2578	6.23208	6.16671	7.27817	5.35987	9.19656	10.0092	8.44373	6.31302	8.52645	34.4294	26.5795
	VIT_14s0083g00900	0	0	0.0492112	0	0	0	0	0	0	0	0	0	0	0	0	0	0	0
	VIT_13s0067g03650	53.3621	55.157	55.1257	66.9534	61.4376	68.617	116.912	133.718	124.274	103.41	121.788	142.128	88.5859	99.1948	112.21	274.882	185.314	514.068
	VIT_15s0024g01170	8.59086	22.2628	18.5911	14.1846	16.9472	18.1104	23.7292	11.3447	27.3847	17.9451	13.1518	22.3593	23.6757	17.8506	10.0751	10.3593	33.5868	25.1189
	VIT_08s0056g00670	1.99896	0.94192	1.34248	1.37388	1.61925	1.73507	1.86759	1.9132	2.42651	3.10148	3.24889	2.64215	2.86434	2.07806	2.21339	0.772174	0.932975	1.54173
	VIT_05s0020g03330	119.179	84.5707	121.085	88.5513	92.2377	131.113	169.477	89.1391	119.353	128.691	115.437	104.414	60.8186	54.8243	49.6715	9.90905	14.8385	6.33074
	VIT_12s0059g02610	0	0	0	0	0	0	0	0	0	0	0	0	0	0	0	0	0	0.0393172
	VIT_04s0023g01380	4.39373	3.38213	3.62611	3.04376	2.59029	3.73338	2.58253	6.50136	4.0564	7.91167	10.999	8.20585	16.916	19.5643	21.318	13.3556	24.7594	20.4989
	VIT_06s0004g02080	8.78957	5.16168	7.3561	6.76342	5.43184	6.30184	11.5694	11.3692	11.7565	14.7857	15.2481	13.2329	10.2143	10.1418	10.8369	4.80061	5.71845	6.12397
	VIT_18s0001g13930	5.73768	4.08903	4.39039	3.17812	2.81755	2.16542	4.51314	3.21537	2.84116	3.24373	2.49183	2.75691	5.87718	5.78285	7.38253	49.7656	38.7319	42.8744
	VIT_07s0005g01770	65.0704	63.8859	65.3213	77.7871	73.19	74.984	108.609	102.6	108.77	103.643	103.331	106.94	109.586	96.2131	107.044	44.8693	62.1754	62.674
	VIT_13s0067g00210	18.5339	22.1156	17.6346	17.5422	18.8752	19.9437	11.8806	12.6779	13.0098	17.5249	18.0917	15.5945	19.3132	19.6843	20.9577	15.2688	15.6629	18.819
	Novel00072	0.515544	0.883971	0.873288	0.602146	0.156225	0.370861	0.623508	0.245801	0.826772	0.79288	0.756334	0.338955	1.17863	1.48488	1.41038	0.468425	0.607671	0.729695
	VIT_14s0060g00750	0.563286	1.26086	0.873922	0.309073	0	0.127648	0.127107	0.265491	0.158612	0.137909	0.144314	0	0.155608	0.300085	0.27994	2.88544	5.64641	4.22308
	VIT_07s0191g00210	13.343	10.79	11.4462	8.45069	7.06816	8.69298	14.6852	7.95388	12.1913	19.8044	16.9052	14.3012	18.9847	17.1103	15.1415	5.77477	7.52729	6.95024
	VIT_12s0028g02600	0.314281	0.392216	0.384577	0.203784	0.289473	0.343285	0.0765931	0.186448	0.13703	0.338249	0.294196	0.303331	0.435316	0.525798	0.267812	0.0643786	0.0768375	0.23597
	VIT_00s2563g00010	56.9404	138.705	150.458	144.578	195.791	86.3543	100.531	106.991	172.751	69.725	49.9248	122.909	88.6611	87.2878	77.7821	124.238	293.167	204.113
	VIT_06s0004g02990	49.9734	44.573	38.4651	45.1535	48.8365	49.7477	57.8093	37.8318	47.5785	58.5592	52.7082	56.0616	53.5478	50.7591	42.3935	23.3793	30.9427	29.5019
	VIT_02s0033g01380	1.85253	11.4898	4.1236	12.4784	96.3122	6.33362	11.2338	11.2762	34.4832	10.4561	5.72017	45.0622	9.88277	8.00472	2.69997	4.56378	11.2413	5.22494
	VIT_01s0146g00320	0	0.328185	0.110148	0.101621	1.15375	0	0.217413	0.296353	0	0	0.228992	0.200954	0.232197	0	0	0.352121	0.354549	0.426016
	VIT_19s0027g00130	24.2776	21.6773	26.0089	26.1619	24.6592	27.4252	35.6279	29.9888	33.4717	40.1269	37.9863	33.6869	37.0234	34.8516	41.6398	35.0657	22.7866	27.2433
	VIT_04s0008g05270	18.7725	11.0216	13.3594	10.1854	8.74813	9.8205	15.2263	5.93236	9.81573	23.9756	19.8434	16.3346	18.3523	17.2855	14.9432	12.1257	15.5589	11.8471
	VIT_11s0016g04740	0	0	0.0273548	0.0273015	0	0.0256389	0	0.0249305	0	0	0.0440903	0	0	0	0	0	0.0411765	0.0381049
	VIT_17s0000g02940	0.0298689	0.029169	0.119088	0.446273	0.376564	0.103895	0.523147	0.360706	0.762584	0.673098	0.582888	0.47117	0.926033	0.529107	0.240131	0.0356552	0.109007	0.0350727
	VIT_06s0004g04150	10.7843	23.1221	11.1008	18.9343	51.8835	19.0881	26.2526	32.5664	45.3544	21.3358	17.228	33.769	27.1304	25.1637	23.327	28.2476	25.691	29.1009
	VIT_00s0404g00100	0.279135	0.847964	0.207292	0.45259	0.552075	0.305713	1.49966	4.07087	1.55592	1.18073	0.905614	1.55804	1.13606	1.07109	0.748281	2.5238	1.51997	1.44487
	VIT_18s0001g12260	29.2022	36.1583	31.2904	24.4615	28.7474	34.0333	39.243	23.7441	32.4075	31.1084	20.5316	24.8193	36.4261	37.3029	29.3073	7.79917	14.6612	11.4649
	VIT_07s0005g00110	0.415481	0.0401074	0.110148	0.10846	0.0506511	0.0952371	1.29754	5.15241	0.352956	0.205711	0.437512	0.397715	0.115807	0.447866	0.217305	1.93382	3.89929	2.62835
	VIT_02s0033g01190	86.7876	58.1184	66.1006	72.0618	54.3122	77.6856	79.4437	47.9658	71.8774	119.149	126.724	106.392	135.558	124.525	111.829	33.6029	36.6301	25.0977
	VIT_07s0031g01650	20.8115	16.4674	17.8604	14.9251	13.489	13.0981	17.6358	15.9705	16.5777	23.7763	22.7943	22.0862	27.2611	25.5229	26.2016	10.903	16.5667	15.1683
	VIT_00s0131g00430	0	0	0	0	0	0	0	0	0	0	0	0	0	0	0	0	0	0
	VIT_15s0024g00860	14.9648	14.7186	15.2239	9.60839	10.3919	10.8115	9.6977	8.70258	9.77451	13.7234	12.2836	10.297	17.3298	15.1682	15.1329	6.38085	12.7797	11.5639
	VIT_14s0060g00220	0.0116532	0.026139	0.0599243	0.0140091	0	0	0	0	0	0	0	0	0	0	0	0	0	0
	VIT_07s0130g00370	19.7917	17.4001	16.0541	15.1306	15.9072	16.5501	17.6039	12.6972	14.3075	19.8361	18.5668	16.0447	22.918	19.682	17.233	9.63179	12.3109	10.4247
	VIT_05s0077g01060	7.58141	4.91978	6.22496	4.1324	2.05917	2.49695	3.13544	2.67755	2.51688	3.29938	3.04261	2.3723	3.50239	3.9668	4.83907	36.6067	24.4809	32.5047
	VIT_11s0103g00300	15.5614	17.6323	9.59523	10.7752	14.492	11.1267	15.1246	7.19243	9.68473	15.1297	11.651	11.7211	14.8729	16.9113	11.2277	16.555	19.5404	19.9192
	VIT_16s0148g00240	0.0170932	0	0	0	0	0	0	0	0	0	0	0	0	0.0226535	0	0	0	0.0195033
	Novel00307	0.484584	0.207574	0.130971	0.629734	0.673292	0.223851	0.946829	0.299056	0.361765	0.842592	0.682008	0.549423	1.09821	0.762964	0.731331	0.473913	0.292259	0.313139
	VIT_15s0024g01590	0.63665	0	0.406544	0.192703	0	0	0	0	0	0	0	0.194509	0	0	0	0.333862	0.42634	0
	VIT_08s0056g01710	114.051	167.765	153.339	96.6256	113.583	131.918	79.7057	83.7078	105.204	97.103	98.5106	107.452	114.696	100.271	93.8258	84.226	83.3372	67.695
	VIT_18s0072g01040	49.2976	51.0802	44.154	40.3632	33.973	31.3086	26.5954	28.259	23.0299	20.1295	20.9508	22.4876	20.906	19.4974	19.2778	46.0628	30.9468	40.2707
	VIT_16s0039g00640	0	0	0	0	0	0	0	0	0	0	0	0	0	0	0	0	0	0
	VIT_04s0023g02220	0	0	0	0	0	0	0	0	0	0	0	0	0	0	0	0	0	0
	VIT_13s0019g04430	31.4985	29.2033	27.4041	30.7078	37.5396	40.9152	31.1995	38.0394	37.1154	33.0789	37.4517	39.3241	32.4059	32.7178	32.304	16.7419	17.4341	16.4637
	Novel01005	1.61491	6.43782	0.909224	0.443185	7.0512	1.22936	0.736917	0.75734	0.885464	0.357784	1.12458	2.659	2.97895	1.63486	0.738222	30.3676	5.83714	10.2866
	VIT_11s0065g00490	0	0	0	0	0	0	0	0	0	0	0	0	0	0	0	0	0.270133	0
	VIT_17s0000g04470	60.3302	39.2926	43.7857	46.1679	39.049	43.6315	88.6186	63.8048	67.438	61.8897	44.9899	47.1641	72.2618	75.4822	55.0183	8.91498	39.2292	22.7516
	Novel00338	1.68119	2.00931	1.01272	1.25571	0.669963	0.350057	0.221306	0.726233	0.110965	0.329016	0.478486	0.358374	0.222163	0.179033	0.384801	2.61752	2.27788	4.00563
	VIT_00s2604g00010	15.6105	13.5292	8.9778	8.62716	10.7244	13.148	10.7333	1.82405	5.87369	14.9614	7.66019	6.22619	13.7229	12.3056	6.33577	8.28396	17.4502	15.7726
	VIT_08s0040g00280	20.0742	13.2668	16.9064	14.0955	11.9107	9.43412	8.59072	10.3281	8.92459	13.3519	16.8465	13.5503	16.5075	14.9862	17.4095	17.4589	17.2831	18.7437
	Novel00522	1.85807	1.80231	1.80496	1.17074	0.875505	0.833721	1.02805	0.581318	0.749455	1.3663	1.49896	1.21282	1.48367	1.41871	1.22356	1.19978	2.47135	2.02538
	VIT_13s0064g01760	0.0279422	0	0.035942	0	0.0179275	0	0	0	0	0	0	0	0	0	0	0.0147582	0	0
	VIT_08s0040g02500	2.56194	2.41969	2.22922	2.22168	2.81004	4.52875	7.99724	6.09957	6.38602	9.64556	7.44722	6.21599	6.00711	4.66966	3.70683	0.224138	0.535588	0.314305
	VIT_00s0179g00330	0	0	0	0	0	0	0.0700353	0.0676282	0	0	0.0417443	0	0	0	0	0.134953	0.0515734	0.0709868
	VIT_06s0004g01030	1.88492	5.14325	3.32099	6.11693	62.3951	4.76186	80.7487	14.9288	10.4132	4.96634	6.67698	11.0251	7.50275	13.0667	0.974979	0.146061	1.54254	0.42421
	VIT_10s0003g04550	0.228675	0.212519	0.0867703	0.0534891	0.066148	0.0798651	0	0.0160698	0.0551674	0	0.0390664	0.0316798	0.0185988	0	0	0.0599208	0.0888735	0.245886
	VIT_00s0131g00050	0.110252	0	0.0354544	0.305079	0	0.0336883	0	0	0	0	0	0	0	0.0741068	0.0952426	0	0.0676925	0.0319008
	VIT_00s0160g00030	0	0.228166	0	0	0	0.289719	0.269749	0	0.324874	0	0	0	0.328578	0	0.321066	0	0.717418	0
	VIT_00s0260g00030	0	0	0	0	0	0	0	0	0	0	0	0	0	0	0	0	0	0
	VIT_06s0009g03280	0	0	0	0	0	0	0	0	0	0	0	0	0.0470893	0.0456677	0	0	0	0
	VIT_17s0000g05430	16.8293	14.9416	14.8367	14.3746	15.3117	14.6436	19.9994	13.9082	15.3749	21.7008	18.9486	16.4872	22.3299	20.0649	17.8816	10.393	14.3151	13.5683
	VIT_04s0008g01330	27.9366	38.0874	19.5498	28.5172	28.3151	24.1545	28.5777	38.2498	27.662	21.9668	25.3955	29.5463	13.7589	13.3348	14.0336	16.9953	17.9488	17.9468
	Novel01108	0.725333	0.95118	0.681052	1.03239	1.80137	1.66334	1.93512	0.482833	0.802971	1.64339	0.678814	1.02301	1.32322	1.49981	0.896167	0	0.278149	0.179839
	VIT_18s0001g15020	0.228	0.236474	0.274087	0.385862	0.641797	0.462783	2.76806	1.35853	1.23555	1.88952	1.38597	1.53109	1.12577	1.75501	0.725166	0.873028	0.630171	0.908911
	ENSRNA049470219	8.4547	4.98905	8.67287	6.96947	7.80004	7.74167	16.6507	17.8992	10.2462	19.0609	14.7458	16.7969	15.8366	12.846	17.5901	2.1639	3.88038	5.94841
	VIT_11s0016g04260	0.256962	0.223581	0.435388	1.92863	0.376149	0.181277	0.033328	0.242445	0.286456	0.851409	0.503993	0.339496	1.3152	0.96099	1.19594	4.36763	4.39793	8.16753
	VIT_17s0000g09660	0	0	0	0	0	0	0	0	0	0	0	0	0	0	0	0	0	0
	VIT_13s0019g03030	0	0	0	0	0	0	0	0.053454	0	0	0	0	0	0	0	0	0.0401366	0
	VIT_18s0089g01320	2.38218	2.88626	2.23036	2.70398	1.46729	2.29559	2.60094	1.09487	1.64033	5.16808	3.00338	3.32376	2.17983	4.21882	2.47347	3.44746	4.83051	5.46612
	VIT_15s0046g02670	0.171746	0.222263	0	0.937029	0.217264	0	0.385356	0.199664	0	0.417799	0	0	0	0	0.229333	0	0	0
	VIT_00s0174g00010	5.24138	7.272	6.69609	3.62068	3.57991	3.10975	1.80264	2.35883	2.38538	2.56725	2.9162	2.79054	2.07149	1.35556	2.4695	7.45412	8.60876	7.16998
	VIT_08s0056g01480	0.118698	0.265367	0.248663	0	0	0.043774	0	0.0851293	0	0	0	0	0.0996244	0.0962219	0.173032	5.72337	1.794	2.73743
	VIT_00s0332g00010	1.05262	1.90056	1.63646	0.795767	1.26608	1.2791	0.752763	1.47326	1.06886	1.13761	0.745222	0.415898	0.60548	0.963297	0.561167	0.897182	0.391769	0.986856
	VIT_00s0426g00040	0	0	0	0	0	0	0	0	0	0.0362819	0	0	0	0	0	0	0	0
	VIT_04s0044g00610	15.749	14.2135	16.6781	15.7306	15.037	17.8882	28.3904	24.7515	29.1479	27.5431	23.9312	22.2253	35.9689	40.839	38.543	6.83506	11.2451	9.90119
	VIT_01s0010g01500	0	0	0	0	0	0	0	0	0	0	0	0	0	0	0	0	0	0
	VIT_01s0010g01730	25.2124	26.413	24.0689	29.4809	28.9806	27.1319	21.5836	11.8963	16.4378	16.585	14.397	15.6138	19.3589	15.206	13.2804	14.1027	22.0059	19.4215
	VIT_13s0067g03110	31.7242	41.5356	36.7024	35.8349	34.8462	38.2947	27.4562	31.4072	30.6338	34.3711	35.7135	36.4256	38.4395	33.999	38.2641	27.9948	32.5993	35.7254
	VIT_00s0392g00010	46.229	32.214	49.4438	43.1471	48.118	52.4181	58.4214	67.9244	57.1552	69.9658	71.0718	60.6516	66.6017	69.5253	73.3652	28.1137	26.9528	16.8436
	VIT_09s0002g05930	0.256297	0.133458	0.156113	0.112915	0	0.0391658	0.0418524	0.182495	0.0243333	0.0845044	0.393214	0.146777	0.166748	0.138077	1.00751	23.305	13.0357	46.599
	VIT_18s0001g11900	6.07095	9.65967	11.4315	9.3419	8.47564	2.7232	3.94195	3.96677	6.44353	2.47458	3.12061	6.21742	4.27701	5.73642	5.38604	29.1836	33.419	33.2991
	VIT_00s0389g00030	0.152592	0.323988	0.32306	0.407464	0.305035	0.270241	0.680156	0.247055	0.265648	0.432323	0.313784	0.229289	0.263439	0.458013	0.527257	1.32433	0.458708	0.711164
	VIT_11s0118g00010	9.38472	7.61082	12.2708	9.48045	8.4515	7.11374	12.7317	16.4044	13.4699	14.4222	17.2023	15.3207	19.7604	15.3702	21.3386	12.3936	13.3801	13.1267
	VIT_13s0101g00310	0.698762	2.41329	0.681608	0.451474	0	1.44261	0	0	0	0.213837	0.252502	0	0	0.233165	0.234926	0	0.212984	0.457284
	VIT_19s0014g02240	117.526	144.675	247.716	178.444	171.571	72.2326	63.8396	63.6317	76.4729	35.4666	31.9668	67.9136	63.3844	104.158	129.349	281.809	325.624	258.667
	VIT_14s0030g01750	2.45958	8.76678	6.01456	0.608574	2.1047	7.76231	0.299601	3.06903	4.52476	2.37665	3.1094	3.3825	9.40826	10.6943	9.55576	2.01686	4.1879	2.41294
	VIT_01s0011g01470	9.19079	8.25807	8.01777	7.22785	6.84472	7.74649	13.7489	7.22141	10.08	14.2605	11.2597	9.94813	16.2673	16.2814	12.6491	4.82232	8.59427	7.76396
	VIT_09s0054g01890	0.645637	0.704588	1.15479	1.03227	1.15896	1.51029	1.08147	1.04716	2.06024	2.53813	1.35825	1.3419	2.94221	2.84213	2.3091	0.732374	0.658637	0.950435
	VIT_11s0016g03100	47.3308	45.4106	51.0448	34.9825	31.8091	38.0946	27.7365	32.47	31.638	50.3497	62.0381	44.7793	64.9248	74.3363	83.7278	94.9608	70.5148	84.9146
	VIT_18s0001g01160	0.0432669	0.0845061	0.112929	0.121467	0.222344	0	0.057261	0	0	0.162596	0	0	0	0.0589236	0	1.59883	0.919365	0.985101
	VIT_15s0046g01900	0.854874	0.227269	0.410309	0.353822	0.247615	0.10698	0.33497	0.49128	0.214715	0.321557	0.377595	0.283516	0.686748	0.7968	0.89908	8.20512	1.57981	1.38248
	VIT_12s0057g00340	0	0	0.0256945	0	0	0	0	0	0	0	0	0	0	0	0	0	0	0.0231191
	VIT_03s0038g04390	7.51183	4.15279	6.70189	14.7723	20.392	21.728	44.5232	48.6253	48.3654	36.2647	45.6719	45.6853	13.6825	15.7609	16.8001	38.3508	7.2157	3.70622
	VIT_02s0012g00750	12.6731	14.0436	11.8805	13.832	11.9591	11.1697	8.04469	8.78118	7.55241	11.3716	12.0069	11.6156	11.2888	12.6408	11.7283	20.2657	17.0837	21.2002
	VIT_08s0007g00850	0.0424977	0.179129	0.0551669	0.107132	1.37572	0.108041	0.365649	0.303171	0.20631	0.0611653	0.116777	0.19517	0.21679	0.180799	0.0777302	0.42958	0.462426	0.886066
	VIT_04s0008g06680	40.8134	25.2557	31.549	37.4302	29.7924	31.7636	33.1637	25.8845	30.7691	40.5126	45.0615	37.2637	50.4011	45.7473	49.6208	25.0425	28.8334	27.1046
	VIT_13s0064g01480	5.04873	13.3911	8.05034	1.96278	3.81394	5.77245	0.765292	3.17158	2.56918	1.49378	4.98151	3.81065	6.2264	7.12785	13.1528	5.53196	34.6686	32.6271
	VIT_18s0001g05570	43.3121	30.0297	41.0147	39.568	26.5071	25.6258	16.167	17.0751	13.7375	14.9815	16.2515	15.7379	11.8577	12.0404	10.9082	19.239	52.0799	51.766
	VIT_08s0007g05480	0.341007	0.316569	0.526665	0.0880052	0.415558	0.526458	0.258988	0.280957	0.28137	0.709285	0.371612	0.208072	0.516937	0.0909012	0.638947	0.266264	0.45082	0.407619
	VIT_14s0083g00410	1.34502	0.524149	0.486854	0.506592	0.2477	0.238748	0.580908	0.639237	0.233921	0.913541	0.233914	0.409097	0.420733	0.90451	0.816075	2.91417	2.91853	3.32566
	VIT_05s0020g02180	30.3052	28.5417	30.2625	34.5719	30.3053	28.2496	23.8527	30.0647	24.0797	19.865	24.3698	26.8919	17.863	18.7948	21.4015	45.1568	30.5103	35.333
	VIT_16s0013g01420	0	0	0	0	0	0	0	0	0	0	0	0	0	0	0	0	0	0
	VIT_01s0010g00630	3.48051	3.32267	2.82433	2.74729	2.87277	3.03131	4.84188	3.62708	4.52251	5.40115	4.56848	4.49149	9.08856	7.96082	6.88518	1.66755	3.11642	2.47269
	VIT_05s0077g02090	0.0135401	0	0	0.0167514	0.0343262	0	0.0179194	0	0.0195074	0.0169362	0	0	0	0	0	0.169534	0.615802	0.806918
	Novel01219	2.52407	0.887063	1.41494	1.28242	0.817075	1.66026	5.12006	1.29722	2.73995	5.81933	4.20825	3.69891	4.70792	2.4763	3.34408	0.215301	0.506747	0.424988
	VIT_10s0003g04090	44.9234	104.92	43.7008	51.9208	109.447	33.9184	13.5916	10.2531	11.3154	8.16295	9.85516	26.1543	18.3398	13.3807	7.33405	37.7891	38.5781	45.0852
	VIT_08s0007g07320	116.343	168.34	154.324	321.361	449.883	616.656	495.31	823.598	805.558	611.848	743.781	749.729	542.843	607.593	668.356	202.866	295.713	211.221
	VIT_05s0049g01230	65.9163	61.7172	67.1275	86.7387	55.3338	84.9034	74.1563	48.275	69.4603	69.8155	71.4107	74.1071	80.2116	81.0594	85.5275	113.043	69.5895	76.3045
	VIT_00s0187g00020	4.65664	11.7759	1.45808	0.0526616	4.2348	0.313268	0	0	0.120513	0.106642	0.181538	0.680155	0.300218	0.116025	0	1.68902	3.62836	1.54809
	VIT_12s0035g01520	1.46152	1.29744	1.06289	0.281748	0.32854	0.170306	0.187544	0.158881	0.0498189	0.363521	0.3853	0.214349	0.434436	0.479811	0.344049	1.99234	4.12623	4.52497
	VIT_02s0025g04410	25.7707	33.9325	23.1165	24.4247	23.5102	24.5159	25.5201	17.4364	18.7678	23.3012	21.9944	24.8779	18.3271	16.3822	16.8124	38.7728	36.6948	40.9397
	ENSRNA049464136	0	0	0	0	0	0	0	0	0	0	0	0	0	0	0	0	0	0
	VIT_07s0005g03810	5.15444	4.93143	5.1626	4.88939	3.66615	3.19597	3.73518	9.32066	3.75072	3.36728	4.57744	3.48319	3.84816	5.05359	5.78073	27.9033	11.1446	12.7768
	VIT_10s0003g02910	0.911658	9.77429	1.97369	1.13332	2.93065	2.28494	0.0345057	0.078228	0.0181269	0.0652729	0.581494	0.237537	0.937416	0.977275	0.558164	1.06638	9.55159	11.4089
	Novel00587	2.44111	2.64188	1.23384	0.942222	1.43448	1.27051	0.689511	0.197742	0.520892	1.07686	0.828481	0.537276	0.747937	0.648708	0.376041	1.21524	2.73658	2.47142
	VIT_06s0009g01410	14.7124	13.729	7.94205	12.2238	8.04588	4.35034	4.88431	1.45031	2.49646	6.6117	4.3068	3.69852	4.53345	4.25277	3.54015	10.8597	19.2846	27.1995
	VIT_18s0001g14790	99.1759	38.3696	43.2433	94.1963	40.3499	32.9746	49.1985	21.587	21.1357	24.1156	14.6713	16.4048	17.8029	14.789	23.4381	13.1364	35.5966	52.3836
	VIT_04s0044g00290	0.0578153	0.10372	0	0	0	0	0	0	0	0	0	0	0	0.0776067	0.139043	1.82475	7.83068	8.49002
	VIT_09s0002g02080	22.3176	11.3466	16.9621	19.3695	14.5934	15.6776	12.5805	9.97205	11.4182	20.2959	23.2304	19.6684	14.2194	12.8439	14.4471	1.20234	7.45597	8.51269
	VIT_11s0016g04910	0.119937	0.131195	0.253355	0.0573058	0.0374621	0.0342666	0.0877995	0.534526	0.0212895	0.0740154	0.186609	0.0184531	0.0208863	0.100741	0.263021	9.60555	2.55239	4.06667
	VIT_19s0085g01030	125.796	250.703	169.042	184.955	228.507	179.143	79.0136	134.494	100.411	84.3335	135.206	146.518	127.046	121.125	132.292	426.503	286.535	338.24
	VIT_18s0001g10090	27.508	13.5798	23.675	18.1929	10.1296	12.7417	15.8821	7.12882	10.8034	17.7027	13.6933	13.4417	14.3262	14.7202	15.1953	8.88912	16.0622	24.0233
	VIT_06s0009g01040	0	0	0	0	0	0	0	0	0	0	0	0	0	0	0	0	0	0
	VIT_18s0001g05150	0	0	0	0.199175	0.0641107	0	0.122029	0.0598384	0.139423	0.0615971	0	0.0614958	0.0692554	0.0670653	0	0	0.122703	0.0578248
	VIT_11s0118g00260	7.49823	7.24861	7.01741	8.3853	7.21866	9.33569	12.7915	7.47599	11.6583	13.1326	11.0341	10.9158	14.056	12.9969	12.2053	5.85719	7.15084	7.02865
	VIT_03s0180g00030	33.348	55.9092	38.5344	25.0862	43.0968	21.1592	20.6462	25.98	27.555	24.036	19.372	35.2384	23.4312	17.8956	14.5356	74.1577	109.996	94.4445
	VIT_08s0040g00890	595.579	538.283	557.377	449.163	308.752	435.311	379.684	323.376	393.73	444.102	453.565	431.77	499.747	498.914	497.739	222.008	367.885	212.175
	VIT_18s0166g00050	0.00703738	0.0418625	0	0.0174129	0.388157	0.0332051	0.0186271	0.12761	0.0300631	0.017618	0	0.0425035	0.079425	0	0.0178944	0.580809	0.466141	0.339279
	VIT_17s0000g07750	1.53271	0.711281	0.833967	1.05625	0.384862	0.175693	0.291495	0.369196	0.357698	0.428122	0.685042	0.19866	0.304206	0.417022	0.704004	1.78576	0.838046	1.50859
	VIT_11s0016g02090	17.642	11.923	11.9193	8.44367	10.2865	12.6873	12.7346	6.52544	7.39336	16.8616	15.3931	10.3912	22.5612	20.5612	15.4788	20.5969	19.1603	22.1782
	VIT_16s0100g00700	0.182477	0.119852	0.240885	0.0685571	0.163643	0.12249	0.171783	0.0946334	0.149605	0.129934	0.174462	0.217652	0.109894	0.212177	0.162358	0.145444	0.297451	0.0347197
	VIT_05s0077g01670	3.54737	1.39714	0.897656	2.60976	0.313945	0.0632444	1.73412	2.33713	0.348158	0.238999	0.116316	0.430225	0.345973	0.14868	0.196834	2.504	2.24773	3.84137
	VIT_03s0038g04760	20.8372	19.7157	28.3068	3.37224	4.08591	6.71775	2.06102	9.157	5.75253	5.85894	6.43744	5.57118	28.7804	33.8011	43.5553	21.8079	57.773	48.959
	VIT_09s0002g07530	39.7067	31.6194	49.5722	27.856	22.0321	28.8625	21.8498	12.0288	18.7836	25.4521	19.0184	17.1558	39.7527	38.0806	36.6553	40.1795	19.2969	28.7687
	VIT_03s0091g00180	0	0	0	0	0	0	0	0	0	0	0	0	0	0	0	0	0	0
	VIT_08s0007g07880	15.5613	11.8399	11.8231	7.69681	11.4448	17.8888	17.6074	37.0005	24.5082	15.4124	16.6987	15.8179	12.0564	12.5331	13.4481	17.5967	28.5405	25.9555
	VIT_16s0098g00170	0	0	0	0	0	0	0	0	0	0	0	0	0	0	0	0	0	0
	VIT_06s0009g02070	0	0.0473059	0	0	0	0	0	0	0.0987794	0	0	0	0.0502047	0.0967462	0	0	0.0442517	0
	VIT_19s0014g04070	0	0	0	0	0.20582	0	0	0	0	0	0	0	0.117941	0.227614	0	0	0	0
	VIT_09s0054g01740	0.134714	0.195485	0.216912	0	0.0192377	0	0	0.0883966	0	0.0185106	0.0193704	0	0.0208863	0	0	0.0316735	0.031892	0.0568778
	VIT_01s0010g01070	0.144392	0.116878	0	0.513826	0.268162	0.12376	0.317596	0.257404	0.0494733	0.267221	0.19247	0.222155	0.200402	0.291161	0.501249	0.754886	0.469468	0.530378
	VIT_13s0074g00400	11.4347	13.7477	14.9173	6.78172	5.20598	10.196	5.39858	4.53698	6.5181	5.82641	6.64878	6.44371	10.0319	13.7965	12.2721	5.27625	17.6552	13.9686
	VIT_06s0009g02650	0.844249	0.310705	0.233295	1.05983	0.67873	0.74364	0.7199	1.07171	0.848623	1.07615	1.52223	1.2781	0.334307	0.606157	0.660432	0.385041	0.329934	0.188648
	VIT_13s0067g00360	13.7214	8.92204	12.1421	6.81289	4.12863	6.01217	10.7703	4.23753	7.61972	9.03266	8.17919	7.47336	13.2515	13.2215	12.5269	10.5375	13.8706	13.0914
	VIT_03s0091g00500	0.750769	0.0758946	0.522624	0.0705009	0	0.0706632	0	0	0	0	0	0	0	0	0	0.781538	0.264976	0.276955
	VIT_13s0106g00320	0.175876	0.0568836	0.102053	0.0480422	0.0239458	0	0	0	0	0	0	0	0	0.0264814	0	0	0	0
	VIT_14s0128g00650	0	0	0	0	0	0	0	0	0	0	0	0	0	0	0	0	0.0216294	0
	VIT_06s0004g02620	9.99458	5.75577	7.78563	14.9902	4.04262	2.62313	10.1186	2.85782	4.14372	6.77347	4.11909	3.75267	2.31414	4.02433	6.82445	19.5858	84.5887	135.388
	VIT_05s0102g01090	1.15047	1.60647	1.65072	0.838871	0.585062	0.660883	0.13413	0.140079	0.20776	0.690833	0.566786	0.78161	0.654968	0.395713	0.391255	0.228518	0.944816	1.4978
	VIT_12s0059g01880	0	0	0	0	0	0	0	0	0	0	0	0	0	0	0	0	0	0
	VIT_00s0265g00120	26.8344	34.589	24.2331	20.2606	27.8084	21.8743	21.9987	18.6333	18.749	19.5158	18.3098	19.974	15.5902	14.3896	14.4108	12.8665	15.623	17.6285
	VIT_18s0001g08030	16.5332	33.0504	11.6855	22.7038	39.8128	22.7821	36.7424	18.3604	22.3036	22.7274	17.9048	25.5097	16.9603	18.8206	13.678	58.5618	49.4098	52.3003
	VIT_02s0012g02970	0	0	0	0	0	0	0	0	0	0	0	0	0	0	0	0	0	0
	VIT_15s0046g02380	4.353	2.04502	2.28782	1.76964	1.17854	0.728863	2.58109	4.98626	1.03866	2.35257	3.32673	1.77568	1.88485	1.88521	2.39501	6.11414	11.2601	11.476
	VIT_09s0054g01320	0	0	0	0	0	0	0	0	0	0	0	0	0	0	0	0	0	0
	VIT_14s0036g01300	0	0	0	0	0	0	0	0	0	0	0	0	0	0	0	0	0	0
	VIT_15s0048g01270	0.0909306	0.0302758	0.060151	0.0919435	0.0280361	0.052715	0.165154	0.0276227	0.0632188	0.0284764	0.0931739	0.0816825	0	0	0.231215	0.842807	0.160347	0.201692
	VIT_05s0020g01990	0.431003	0.46684	0.391183	0.474291	0.372871	0.428319	1.09396	0.554182	0.698555	0.581533	0.355801	0.548234	0.575911	0.521851	0.412241	5.92281	4.53853	10.1295
	VIT_19s0014g04580	0	0.103718	0.237777	0	0.0584942	0.0557152	0	0	0.127209	0	0	0	0.316578	0.183842	0.157517	0	0	0.0600918
	VIT_08s0058g00280	13.9045	15.9491	18.8705	7.62444	7.48506	12.5261	5.00404	8.42228	6.53045	12.0859	13.5106	9.89361	9.77035	8.56627	10.6643	2.50193	5.78929	4.47381
	VIT_06s0080g00070	10.4701	10.2172	12.3217	6.30019	2.86261	4.86973	3.15248	1.64646	2.17199	4.7787	4.20869	3.13599	4.39764	4.63814	4.21823	1.77409	7.51144	8.37596
	VIT_10s0071g01040	34.7669	33.2533	29.4722	30.9769	28.677	28.1428	23.1073	29.0493	23.9824	24.1166	31.363	31.672	16.3306	18.7365	21.3655	37.8231	28.1828	31.4136
	ENSRNA049468134	0	0	0	0	0	0	0	0	0	0	0	0	0	0	0	0	0	0
	VIT_03s0091g00070	0.45454	0.43716	0.241375	0.134913	0.324928	0.439047	0.620522	0.21918	0.28567	0.40424	0.393813	0.496796	0.256136	0.660153	0.335611	0.134689	0.423848	0.182339
	VIT_13s0019g03580	0	0.0269799	0	0	0	0	0	0.122699	0	0.0253763	0.0299208	0	0	0	0	0.263534	0.018483	0
	VIT_13s0019g02840	36.9823	33.2865	64.6958	72.6386	50.1015	63.7756	69.7163	56.7446	62.5403	49.8328	49.6056	61.3741	24.2166	22.2212	23.5333	1.78055	2.45111	0.796208
	VIT_00s0226g00170	0.024142	0.0235763	0.0971229	0	0	0	0.0639009	0	0	0	0	0	0	0.460684	0.202447	0	0	0
	VIT_01s0146g00530	27.4865	11.8084	15.3832	23.4079	14.1446	13.6426	12.847	9.65567	7.09448	8.80129	13.8018	11.7561	7.33958	5.67773	8.07963	9.75427	6.56473	6.46401
	VIT_14s0030g01070	0.129801	0	0	0	0	0	0	0.157722	0.180486	0	0	0.155466	0	0	0	0	0	0
	VIT_17s0000g08440	0.283578	0.254068	0.331467	1.35579	0.664968	0.972802	0.853137	0.747801	0.74623	1.24592	1.59654	1.10426	1.09496	0.720974	0.722627	0.281876	0.402802	0.390637
	VIT_18s0001g09420	184.998	177.304	183.06	190.332	164.206	182.607	135.354	165.036	145.98	205.61	248.826	215.373	192.812	203.058	212.008	146.325	179.795	184.865
	VIT_14s0066g00430	0	0.0237592	0.0138023	0.0127337	0	0.0119338	0.0408647	0.185866	0	0.0128742	0.015202	0.038559	0	0.0420928	0.0120277	0.114074	0.259699	0.217216
	VIT_02s0025g03640	0.0413118	0	0	0	0	0.0170758	0	0	0	0.0172246	0	0	0.058196	0.225155	0.296215	0.146265	0.114288	0.239861
	VIT_07s0255g00030	6.44209	1.28532	4.66203	1.31487	0.672717	1.0622	1.8538	0.150807	0.155313	0.234808	0.192236	0.38009	0.242629	0.447497	0.0214839	1.36944	29.2238	3.31934
	VIT_18s0164g00170	0	0	0	0	0	0	0	0	0	0	0	0	0	0	0	0	0.0268217	0.031214
	VIT_18s0001g13150	28.1317	23.6983	25.1963	18.6666	18.4533	20.2545	16.5681	16.6018	16.5336	17.3704	16.8715	15.6317	14.9862	14.9837	13.7721	12.6461	17.671	14.1631
	VIT_05s0077g00830	23.1637	23.7589	21.2635	21.5168	22.6239	16.4745	20.5378	22.2918	19.2263	16.0912	16.7003	19.0716	23.9571	23.3251	23.5072	33.5498	40.7085	36.4358
	VIT_01s0026g00730	18.2371	10.2321	17.0448	25.2265	17.4653	19.0454	17.1975	21.8418	15.0895	12.798	11.9969	12.0232	10.5686	10.056	11.6514	11.6694	9.55925	12.119
	VIT_14s0171g00380	33.2248	42.033	32.452	36.1412	41.4246	34.7003	37.508	33.3591	32.9792	34.5236	29.8289	31.6445	54.0786	50.7344	44.5946	27.3117	37.5329	36.8157
	VIT_19s0015g00170	5.14049	4.56789	5.76039	2.41926	1.86383	2.66469	2.20643	1.68866	2.59409	4.06929	5.01131	4.43687	3.94615	4.70475	4.71913	11.6287	10.4354	10.364
	ENSRNA049452214	0	0	0	0	0.380212	0	0.386512	0	0.841526	0	0	0.364704	0.410723	0	0	0	0	0
	VIT_12s0059g02600	0.0462903	0	0	0	0.0575887	0	0.0202244	0	0.0220167	0	0.0826671	0	0	0	0	0.105724	0.554243	1.25318
	VIT_06s0080g00860	22.7188	21.5726	21.461	21.0115	21.8666	25.7983	30.8625	24.5166	30.5024	38.9739	36.4987	31.6693	36.2825	31.0054	32.4874	20.5097	19.6294	19.1263
	VIT_14s0083g00950	12.5211	18.0653	13.6733	23.126	21.4308	16.5177	23.6489	27.7079	24.6761	24.2995	28.7533	28.3413	21.2818	23.1109	26.7223	30.6341	26.9853	41.8518
	VIT_15s0046g03180	230.482	603.971	349.378	437.127	625.065	593.204	123.778	304.934	298.106	202.262	326.294	332.356	235.485	216.075	231.741	394.85	656.211	584.279
	VIT_11s0037g00180	99.7824	94.6096	112.84	126.192	98.994	113.679	85.1254	64.7245	78.6397	67.5829	76.6093	73.044	62.063	61.6328	75.4596	133.615	85.8303	107.002
	VIT_12s0028g03100	0.352615	0.106564	0.261439	0.267713	0.0735415	0.097388	0.423129	0.125133	0.276867	0.375712	0.361377	0.209112	0.374121	0.62918	0.72491	1.01294	0.666636	0.660681
	VIT_17s0000g08690	6.38474	6.57304	6.32473	8.13441	7.65705	6.91195	7.07028	7.17157	7.96737	6.42393	7.67175	8.30171	8.53241	8.18485	9.82748	5.95285	8.6574	9.82645
	VIT_02s0154g00430	0	0	0	0	0	0	0	0	0	0	0	0	0	0	0	0	0	0
	VIT_01s0026g01200	0.025003	0.0188725	0.0325963	0.0445428	0.101951	0.0595102	0.204198	0.0787097	0.0694405	0.0511614	0.118037	0.226889	0.0691021	0.0668705	0.0528122	0.317856	0.320332	0.424548
	VIT_19s0135g00130	0.12226	0.232034	0.155038	0	0	0.137744	0.451611	0	0.678664	0.743867	0.311458	0.729644	0.837896	0.972181	0.694141	0.12732	0	0.278997
	VIT_00s0179g00150	46.4433	39.2834	34.2291	47.5582	30.7398	32.1961	93.6589	46.9266	43.7003	35.519	26.8093	35.5506	13.2104	10.5385	9.44306	17.3704	5.58585	4.8075
	VIT_18s0089g00630	0.24623	0.98008	0.161187	0.408533	1.05811	1.2275	0.328707	0.964623	0.452525	0.83727	0.571191	0.500906	1.44504	1.53902	1.45772	0.0300447	0.351896	0.197753
	Novel01059	3.08206	2.77438	2.36414	2.5202	2.10432	1.95608	2.89408	2.08757	2.43612	3.97508	3.59202	3.06529	3.57511	3.41308	3.00757	2.78566	3.52857	3.27593
	VIT_14s0060g02270	137.088	102.805	106.292	303.93	115.064	218.87	183.79	48.0469	157.126	154.38	109.948	122.695	108.671	93.3296	76.2956	24.2418	46.376	33.1248
	VIT_03s0017g00520	0	0	0	0	0	0	0	0	0	0	0	0	0	0	0	0	0	0
	VIT_00s0599g00010	0	0	0	0	0	0	0	0	0	0	0	0	0	0	0	0	0	0
	VIT_03s0091g00150	0.114905	0.453976	0.0749773	0.0710788	0.968406	0.199842	0.228105	0.415645	0.082773	0	0	0.215235	0.162411	0	0	0.130156	0.195572	0.288602
	VIT_09s0002g02510	10.5531	8.60581	10.0759	8.13272	7.934	8.46865	9.54721	8.48211	9.13335	11.3587	11.0841	9.60085	11.3329	10.5244	10.5563	3.88435	5.49688	5.49715
	VIT_16s0039g02800	2.49534	2.67597	2.06148	1.89476	1.42118	1.17147	1.79663	1.28358	1.16542	2.37597	2.34961	1.66591	1.56435	1.46529	1.30057	1.30296	2.67403	2.56905
	VIT_07s0104g00370	5.59889	5.24297	5.70358	3.51853	3.2251	4.40656	4.36444	3.13739	4.25392	6.25859	5.08958	5.18985	7.02755	7.12682	6.66138	3.39669	4.81131	5.11487
	VIT_18s0001g11450	0	0	0	0	0	0	0	0	0	0	0	0	0	0	0	0	0	0
	VIT_09s0070g00460	0.113596	0.0735042	0.0720254	0.214032	0.415968	0.132429	1.22154	0.597373	0.934765	1.17459	1.15856	0.752491	0.778126	0.376146	1.22899	0	0.119114	0.13862
	VIT_19s0085g01140	0.0136544	0	0	0	0	0	0.0180707	0.0497747	0	0.0170792	0.0178987	0	0	0	0	0.0585343	0.054385	0.121146
	VIT_04s0044g01890	0	0	0	0	0	0	0	0.0504162	0	0	0	0	0	0	0	0	0	0
	VIT_16s0098g01460	0.200902	0.243775	0.0898026	0	0.169773	0.166081	0.154633	0.0813726	0.655182	0.503078	0.186694	0.247461	0.849506	0.0912002	0.65359	0	0.205629	0
	VIT_00s0455g00020	12.1524	11.2051	13.7354	12.7653	15.0086	21.1087	22.615	21.7252	27.0487	29.239	25.9774	25.8046	26.8659	23.6758	22.5726	13.5459	14.468	14.4486
	ENSRNA049456776	0	0	0	0	0	0	0	0	0	0	0	0	0	0	0	0	0	0
	VIT_03s0017g02190	0	0	0	0	0	0	0	0	0	0	0	0.024937	0	0	0.0274415	0.0214014	0.115977	0.100312
	VIT_18s0166g00060	0.163005	2.5036	0	0.403331	25.9562	1.59077	0.780319	1.38039	2.30751	0.611674	0.668108	7.76396	4.13558	3.11216	0.414484	1.36209	2.50262	1.63765
	VIT_17s0000g02700	6.97763	3.86241	2.21373	1.14175	0.411098	0.312439	0.230005	0.41755	0.093312	2.73807	3.02039	2.04994	1.7394	1.55426	3.07341	5.82384	9.13711	11.9846
	VIT_01s0011g01930	5.59465	7.2531	5.11902	6.29782	7.76662	5.59595	5.87451	4.91801	4.69487	6.27145	7.06229	6.23317	5.88148	5.44099	5.29356	3.33394	8.01632	7.56768
	VIT_16s0022g01580	0	0	0	0	0	0	0	0	0	0	0	0	0	0	0	0.13411	0.0162917	0.111755
	VIT_19s0085g00010	15.4645	18.0957	21.0661	8.66135	10.53	8.41485	1.28997	3.15034	1.57867	2.85851	4.41855	5.39474	4.23459	4.17571	4.33533	3.20581	13.2836	13.6365
	VIT_03s0088g01260	14.4168	13.1775	14.5747	12.4072	12.5324	14.4618	13.1019	13.472	12.1779	12.7218	12.9298	12.7277	12.9257	11.8841	12.2944	14.1573	16.4269	15.1189
	VIT_18s0001g07800	0.386927	0.436117	0.186299	0.394876	0.442039	0.302413	0.551601	0.129112	0.332425	0.460742	0.309517	0.313138	0.481286	0.474399	0.415367	1.9687	2.32074	6.50296
	VIT_06s0061g01330	20.4905	19.7735	16.686	17.4228	16.604	17.7679	12.4423	14.0472	13.1431	21.3299	23.36	20.9572	17.225	17.1793	20.9243	27.2441	28.7929	31.2629
	VIT_07s0151g00810	116.363	124.126	104.841	78.656	80.3876	92.5019	126.449	119.968	129.067	124.752	106.878	104.45	132.513	152.699	133.33	87.0686	90.0458	75.2443
	VIT_11s0052g00780	0	0	0	0	0	0	0	0	0	0	0	0	0	0	0	0	0	0
	VIT_06s0080g01200	1.52214	1.97492	0.956421	3.05339	2.95698	2.70808	13.9441	41.1971	8.81451	5.11063	3.10152	6.18096	1.30653	2.21019	0.895687	7.38783	2.76923	3.89996
	VIT_00s0226g00020	10.0689	10.9136	7.63803	8.7412	9.78413	9.69879	11.0928	5.20516	10.584	13.6762	10.1667	10.8879	15.8587	18.3868	12.9721	4.92909	8.87934	8.044
	VIT_09s0002g05050	1.87715	1.72037	1.45698	1.38395	1.0164	1.26989	0.603333	0.606924	0.640666	1.18721	1.07764	0.884187	1.76482	2.21064	1.73133	0.435529	1.51479	1.77739
	VIT_12s0034g01890	28.1547	2.36997	41.0578	10.9239	3.83443	2.69447	101.116	28.2285	1.58829	3.76684	6.83342	4.37766	2.38146	4.16925	0.4905	0.444651	4.62782	1.90885
	VIT_05s0049g02200	0.0574527	0.22955	0.231131	0.0710788	0.299183	0.0712424	0.341362	0.278171	0.328206	0.0719689	0.63113	0.349928	0.162411	1.01808	0.584355	0.061573	0.123995	0.451656
	VIT_18s0001g01410	0	0	0	0	0	0	0	0	0	0	0	0	0	0	0	3.3481	1.55851	3.54908
	VIT_00s0302g00010	0.493275	0.764063	0.964085	3.14772	4.1621	5.7156	7.99565	8.59275	9.52679	4.0432	3.01946	5.21721	2.10697	2.05766	2.25645	2.95386	2.77075	5.17732
	VIT_09s0002g04420	0.125917	0.00931291	0.0255764	0.0117981	0	0.0118253	0.0126208	0.0115878	0.0269994	0	0.0125007	0	0.026958	0.0519875	0.0242488	0.0113838	0.0292824	0.0223957
	VIT_04s0008g03130	25.6629	30.9046	27.5705	22.3793	27.3361	27.5738	34.6581	28.7289	30.2357	39.2522	35.7581	30.1179	42.2424	44.4483	39.3662	11.7352	20.7608	20.052
	VIT_09s0002g06260	3.77288	2.39189	3.40425	2.71966	1.7914	1.73709	1.198	1.84251	1.46955	2.718	2.97071	2.42014	4.60674	3.3491	3.98895	5.03774	17.9819	13.3866
	VIT_12s0028g03150	27.3518	24.1404	30.7183	28.5839	24.8046	22.9604	25.6069	26.6303	28.9673	31.0958	30.5209	28.6338	32.7319	29.2446	31.9479	27.2372	24.6878	26.6169
	ENSRNA049468664	0	0	0	0	0	0	0	0.161267	0	0	0	0	0	0	0.315033	0	0	0
	VIT_04s0023g03040	17.4137	5.56384	7.17971	13.1861	11.9119	14.3024	11.7228	6.97818	9.93623	15.5748	15.1646	11.2697	6.91692	4.86611	8.07786	131.624	61.5771	67.242
	Novel00342	0.0144025	0	0.0193137	0.0178184	0.0187502	0.0834956	0.0166284	0.0691945	0.122329	0.0541246	0.132156	0.0352357	0.0406118	0.0981587	0.109867	0.0171927	0.0310838	0
	VIT_13s0147g00200	4.31965	1.97485	2.58851	2.82046	1.35256	1.77693	3.49732	1.46841	2.20887	5.03684	4.98815	3.45999	4.2854	5.99585	3.95577	2.70747	4.7366	3.07488
	VIT_00s0163g00060	3.27244	2.34233	2.39683	1.1025	1.0429	1.27825	2.86851	0.407845	1.44496	3.73956	1.47067	1.23552	5.00954	3.53504	1.82508	0.719618	2.11092	2.76566
	VIT_07s0005g02530	0.222936	0.144775	0.194506	0.156628	0.334342	0.25162	1.43163	0.454511	0.589357	0.548293	0.54886	0.355388	0.411586	0.497586	0.282694	0.77635	1.27172	1.55003
	VIT_03s0038g03930	2.44944	2.46972	2.92501	0.486439	1.13242	0.648513	0.256724	0.280675	0.273627	0.0971979	0.165461	0.424149	0.382477	1.11064	2.07166	6.09558	7.65351	11.4691
	VIT_03s0038g02070	35.5713	36.0741	37.9328	29.7455	34.8445	35.5534	40.85	40.6945	39.974	48.1909	44.6195	36.8601	53.1948	47.8717	52.6528	19.0217	24.3604	26.9632
	VIT_02s0025g02450	8.91122	8.35278	10.378	8.33817	6.80378	9.75002	7.22065	8.71784	7.84933	9.75304	8.69795	7.94104	9.50233	11.3605	10.4383	14.9472	10.0011	10.4538
	VIT_13s0019g01640	1.40014	1.80417	0.584631	0.369569	0.518547	0.0511662	0.543645	0.0804334	0.154512	0.414271	0.0615129	0.109089	0.466866	0.631968	0.0818899	0.41277	4.32232	1.94836
	VIT_01s0011g04460	0.108732	0.0861649	0.142943	0	0	0.112132	0	0.0184305	0.0221941	0	0	0.0577114	0.0217737	0.105052	0.156684	0.539993	0.576546	0.487417
	Novel00095	0.513851	1.45562	1.01944	2.12129	1.99642	3.00724	7.04871	5.95848	8.24066	5.79761	3.91759	4.70059	3.04091	3.25432	2.6097	0.831725	0.707801	0.64857
	VIT_05s0020g02890	1.26018	1.24305	1.57343	1.3936	1.03379	1.24178	0.775058	0.895731	0.713868	1.36085	1.34385	1.165	1.04679	1.37317	1.67101	25.0285	21.208	38.5823
	VIT_15s0046g01790	17.9951	20.0698	17.8208	18.7424	21.7274	20.8518	19.7385	16.0574	17.2955	21.3598	22.0333	18.0153	30.2711	33.0822	26.6365	8.71712	15.7241	13.7856
	Novel00450	0	0	0	0	0	0	0.014156	0	0	0.0153364	0	0	0	0	0	0.0146363	0	0
	VIT_18s0001g03730	9.82331	6.70661	5.98854	4.08365	6.6758	4.58133	9.89664	3.26346	3.73081	7.39613	3.7958	3.99005	8.06872	7.51293	4.45916	3.6004	4.62385	4.66959
	VIT_14s0006g00720	0	0	0	0	0	0	0	0	0	0	0	0	0	0	0	0	0	0
	VIT_00s0269g00050	0.0410237	0.0460096	0	0.0772949	0.0245814	0	0.026378	0.024219	0.111859	0.0747924	0.0522541	0.119362	0.0562021	0.0543281	0.128752	0.137892	0.0860328	0.046808
	VIT_18s0001g01230	0.113995	0.145878	0.0742705	0.175252	0.0227685	0.0214054	0.131006	0.0445204	0.0770115	0.0693104	0.157471	0.0691625	0.104115	0.151039	0.107869	0.160537	0.096532	0.114416
	VIT_11s0016g05520	41.6935	54.4179	59.8158	91.1556	84.0683	85.1385	70.1123	97.7941	95.1361	59.7779	57.7878	76.4476	43.3767	48.1205	46.3845	61.5388	51.8827	37.9289
	VIT_18s0089g01250	0	0	0	0	0	0	0	0	0	0	0	0	0	0	0	0	0	0
	VIT_16s0022g01210	2.71015	2.93555	3.41533	0.696414	0.862516	1.60768	0.511896	1.4795	0.805658	1.11456	2.06702	1.46425	1.17965	1.65001	1.6788	13.7155	8.08617	10.7803
	VIT_00s0204g00120	1.75481	1.34877	2.04576	1.93509	2.23304	2.40911	3.56627	2.69075	3.68821	4.1865	4.74869	4.24522	6.40946	5.18353	6.08832	1.09741	1.31513	1.03241
	VIT_06s0004g06940	24.0242	25.5825	36.1456	24.6986	28.1119	30.6991	34.4736	46.4782	43.9998	40.6367	41.8244	39.4929	19.0698	22.3003	24.5101	95.9748	113.667	123.434
	VIT_00s0207g00050	10.8302	8.60112	6.65014	11.0187	11.1145	9.27717	21.1767	14.0375	16.9907	18.3304	12.9917	20.0819	16.9372	18.2193	10.9781	10.7367	6.8943	8.38277
	VIT_10s0116g00810	1.58077	1.46261	1.23957	1.65645	0.957453	1.22473	0.814638	0.456519	1.1331	1.39734	1.84839	1.94726	2.07873	2.25091	2.42694	1.88471	2.73469	2.61618
	VIT_16s0039g01320	0.0915616	0.360581	0.119399	0.223303	1.09759	0.164228	1.418	0.708576	0.896549	0.169409	0.318243	0.76816	0.318257	0.983878	0.0527309	0	0.513058	0.340005
	VIT_09s0054g01030	4.70972	2.89842	2.94126	3.39794	2.88076	2.94109	5.0783	4.08583	3.97775	6.37639	6.28048	5.69195	4.98525	4.68045	5.12285	1.43015	2.28327	2.86719
	VIT_14s0068g01920	0.628667	0.0936364	0.547981	0.0580264	0.0828025	0.2162	0.232634	0.158139	0.0316561	0	0.151314	0.157903	0.0928582	0.0898151	0.0513534	3.84033	2.65713	2.15659
	VIT_17s0000g09380	7.69088	7.2082	5.40175	9.86938	8.76234	9.01064	11.4937	7.97485	8.35716	9.72012	8.70679	8.53923	6.14853	5.52058	5.43405	6.68999	5.8151	4.97424
	VIT_09s0002g05410	0.00482066	0	0.00629108	0.0135334	0.0310487	0.011567	0.0127597	0.0117153	0.0478899	0.0120773	0.0331976	0.0466827	0.0135931	0.0262992	0.0178911	0.00575454	0.0252063	0
	VIT_01s0010g03840	0	0	0	0	0	0	0	0	0	0	0	0	0	0	0	0	0	0
	VIT_10s0116g00400	66.4158	61.8454	40.4719	51.6951	66.5717	56.402	74.014	34.3945	53.559	63.6595	43.1933	46.7666	56.9164	61.6265	41.315	41.1209	50.8782	44.7238
	VIT_04s0069g01100	31.3225	25.7647	27.6129	35.7365	27.3796	31.0844	32.7118	34.1734	33.3829	41.21	43.581	42.0302	31.408	32.0774	35.7467	23.5051	22.3564	26.3806
	VIT_17s0000g08740	0.10333	0.0504545	0.0692826	0.545762	0.0672611	0.192197	0.0596498	0.248216	0.292549	0.064624	0	0.123761	0.073025	0.0704652	0	0.0553703	0.128732	0.0690981
	VIT_19s0090g01370	17.577	8.61354	19.8826	20.5728	27.1544	9.42648	38.0813	20.8796	30.1672	30.9521	62.6741	35.0624	10.8277	11.5069	14.2223	5.20055	9.43145	4.6177
	VIT_06s0061g01320	0	0	0	0	0	0	0	0	0	0	0	0	0	0	0	0	0	0
	VIT_02s0025g04920	25.2922	18.7568	21.4108	16.4294	8.40863	9.34044	4.81705	7.28888	4.93345	3.75747	5.07938	5.31539	3.36598	2.80539	4.60155	75.263	36.3091	53.2294
	VIT_19s0085g00840	1.58474	1.22655	1.3375	1.58771	1.24779	1.29091	1.73775	1.83284	1.55813	1.79109	1.86216	1.35508	2.26877	1.72644	1.7944	2.46235	1.70672	1.90895
	Novel01002	18.2429	18.5335	16.0941	18.6779	14.3649	15.3327	20.3888	12.7665	19.2302	23.0042	19.1316	20.3396	25.1054	24.8746	21.9947	10.4268	16.874	13.8538
	VIT_04s0008g06470	9.39135	5.98456	8.0173	6.35505	5.80526	5.20389	8.24929	6.5761	5.88458	9.99178	9.24637	9.0779	11.7137	12.6426	10.8293	6.69346	7.40106	7.84626
	VIT_16s0050g00640	0.0724409	0.0174321	0.0232952	0.144393	0.111298	0.125618	0.138728	0.0216902	0.125896	0.536389	0.152257	0.239734	0.201082	0.267659	0.115308	0.0617473	0.1541	0.134501
	VIT_01s0010g03610	52.6914	52.6787	47.7259	59.6428	58.0458	52.1473	54.7031	64.6351	48.7622	60.2657	80.8555	73.2877	49.4948	55.9346	59.8396	124.035	92.2646	100.161
	VIT_17s0053g00850	3.5124	2.91239	2.3974	2.64998	1.43727	2.66632	2.96418	1.84205	2.14222	3.51035	2.28699	2.47154	2.87428	2.64022	3.18121	1.69561	3.038	2.60391
	VIT_02s0025g02770	8.16825	6.71456	10.9905	4.14881	4.17441	6.37756	3.63107	6.58269	3.82714	7.45531	10.5554	8.37402	21.8395	32.337	43.2393	116.121	64.7041	76.1827
	VIT_09s0002g02200	81.4594	71.5338	73.0383	68.0784	59.467	77.3576	84.6214	55.2868	76.4169	96.0438	81.8443	81.0496	99.8978	91.059	82.4508	66.1959	62.2282	64.1929
	VIT_13s0019g03320	12.8774	11.7612	11.7381	15.7553	17.85	27.2646	28.8873	17.5299	20.631	21.2958	15.1978	16.1347	14.6568	15.6225	11.2951	10.5167	9.9183	6.9863
	VIT_06s0009g02420	0.760719	0.625315	0.493392	0.483365	0.42225	0.649989	0.883884	0.205091	0.867909	0.932478	0.727684	0.671368	1.09838	0.692259	0.835361	0.193841	0.570366	0.561094
	VIT_06s0004g00930	16.7096	17.8713	20.4719	16.294	19.3896	17.5903	22.3804	26.0132	25.2772	28.5319	25.2262	24.2154	27.4147	27.7362	30.0324	11.4528	14.7213	15.6882
	VIT_17s0000g07980	12.823	8.64029	10.6074	6.83649	6.81387	8.45713	8.16194	5.75156	5.89621	11.0882	9.44243	6.94296	9.51824	7.75809	7.09933	4.18178	6.25813	6.23269
	VIT_00s1536g00010	0	0	0	0	0	0	0	0	0	0	0	0	0	0	0	0	0	0
	VIT_07s0031g00500	5.47299	5.89597	5.5951	3.48231	2.6598	2.68739	0.427377	0.482679	0.678772	0.445115	0.476867	0.754977	0.676795	0.521137	0.57194	9.46776	10.2795	15.7066
	VIT_03s0097g00520	9.8543	7.90871	6.50907	7.9725	6.85908	4.85865	12.6869	7.27109	7.7393	6.2849	4.16916	5.96237	4.6292	3.92749	3.89476	17.2531	12.2486	11.8952
	VIT_13s0084g00840	1.03358	1.93906	2.70618	0.913561	1.67046	0.613457	0.889603	0.734908	1.01426	2.28918	1.5829	0.867236	1.43508	1.38424	0.774906	2.21722	5.41321	5.3248
	VIT_08s0040g01290	2.03892	1.26432	1.20098	1.11409	0.829524	0.767461	7.98655	13.0847	0.546899	1.35438	0.87494	1.10688	2.38228	3.29265	2.05013	18.2632	7.80983	9.55527
	VIT_05s0020g00550	8.44519	6.30723	2.95956	4.8728	5.01142	4.66234	7.56588	1.6723	3.20625	5.40382	2.89011	4.19717	5.53	6.69493	2.26454	2.88906	6.36206	6.20934
	VIT_07s0031g00900	0	0	0	0	0	0	0	0	0	0	0	0	0	0	0	0	0	0
	VIT_03s0063g02580	15.8904	13.8808	13.9415	16.9946	14.678	21.2578	17.5946	13.1681	19.7616	18.703	19.7684	17.2347	18.4605	19.6769	19.8169	21.4937	15.8439	21.1573
	VIT_17s0000g04460	8.76967	8.23536	13.6644	8.24847	5.48032	2.28643	2.00881	3.14066	2.4688	0.978812	2.2724	1.79584	1.59351	1.3619	2.77074	3.81087	9.53809	7.34927
	VIT_05s0094g00690	0	0	0	0	0	0	0	0	0	0	0.0778391	0	0	0	0	0	0	0
	VIT_10s0071g00430	0.299901	0.376972	0.479593	0.0946039	0	0.0799531	0.0816066	0.13523	0.127209	0.0562834	0.0663628	0.0269075	0.0633475	0.214346	0.171373	0.104529	0.447812	0.252081
	VIT_18s0001g02090	12.0774	10.5999	11.4776	17.9162	12.4728	15.976	18.9909	16.6785	17.4176	19.599	20.6649	18.6992	25.6587	24.5731	26.4404	11.9864	15.2451	16.8037
	VIT_00s0414g00020	2.1832	1.84	1.93481	3.9702	5.39301	5.78441	5.56259	4.7165	6.54788	9.29778	7.6181	8.1923	6.65635	7.30444	5.07631	0.250391	2.35417	1.01063
	VIT_13s0064g00480	0.192454	0.278115	0.436714	0.0491834	0.0790764	0.215064	0.0167846	0.076342	0.0718138	0	0.0187321	0.0468654	0.196645	0.345746	0.801829	0.358371	0.0231427	0.0318541
	VIT_15s0045g01270	0	0	0.118795	0	0	0	0	0	0.131147	0	0	0	0	0	0	0	0	0
	VIT_13s0019g00270	3.28155	2.65715	1.90153	3.36036	3.50282	2.51371	1.72779	2.14848	1.8154	2.22857	2.32626	1.84155	0.939979	1.66759	2.90547	0.689737	1.29334	1.30464
	VIT_03s0017g02350	11.4073	8.23832	9.90611	12.8993	11.0051	12.1581	12.8333	13.6476	12.6347	16.9031	18.765	15.5445	18.0515	18.5128	20.4426	14.8571	13.3773	13.2897
	VIT_06s0004g06140	14.4539	11.2778	12.9404	7.78437	5.08178	5.27656	4.4122	5.42814	4.36627	6.17735	6.56462	5.2221	6.95508	8.81418	10.609	56.0734	18.1863	26.9097
	VIT_06s0080g00470	37.6232	34.8962	35.025	36.1208	40.297	41.2332	45.485	29.7106	31.8575	35.0475	26.6772	29.2143	58.5743	62.6613	49.7752	39.7744	44.5711	49.9318
	VIT_00s0398g00060	0.0826257	0.248553	0.174279	0.128872	0.421179	0.181319	0.509847	0.134254	0.129488	0.152366	0.0681688	0.244539	0.0143373	0.0553183	0.0495001	1.47883	2.49142	2.91465
	VIT_07s0095g00300	0	0	0	0	0	0	0	0	0	0	0	0	0	0	0	0	0	0
	VIT_07s0104g00570	32.1558	31.4777	32.8371	40.8174	44.2978	39.7828	41.8347	53.9525	40.3648	35.7171	45.4346	45.5172	42.6351	40.069	39.4605	37.1722	36.4225	31.9134
	VIT_00s0281g00020	0	0	0	0	0	0	0	0	0	0	0	0	0	0	0	0	0	0
	VIT_17s0000g00300	33.1452	28.6862	29.8133	29.4138	26.3738	30.197	26.3045	24.4568	25.9964	32.8948	33.3407	31.7131	32.038	30.9447	30.1668	28.9135	33.6463	36.2519
	VIT_02s0012g00700	0	0	0	0	0	0	0	0	0	0	0	0	0	0	0	0	0	0
	VIT_13s0064g00890	210.035	177.708	223.562	146.038	100.186	113.159	39.8879	39.8172	34.781	55.1755	60.0451	53.4022	51.1649	35.1209	46.2184	127.628	171.093	172.544
	VIT_06s0080g00530	0.176427	0.302181	0.386804	0.295092	0.179847	0.207635	0.290777	0.138579	0.16333	0.325034	0.241242	0.106588	0.24421	0.432631	0.51747	0.103297	0.124506	0.588994
	VIT_10s0003g05150	4.82133	3.39933	5.14296	0.730341	0.68209	0.732522	0.190288	1.74028	0.309851	0.552739	0.769018	0.626468	4.80721	9.01957	8.12675	0.891843	4.73293	3.3263
	VIT_18s0001g00940	0.0412001	0	0.0182393	0.0359193	0	0.0337318	0.0540016	0.0162728	0.0776995	0.0340508	0.0178293	0.0495664	0.0382562	0.0371013	0.0878609	0.0145768	0.016945	0.170809
	VIT_16s0013g01990	3.23711	3.18507	5.3907	0.400103	0.198517	0.316957	0.0467751	0.170668	0.0543615	0.185367	0.375862	0.221506	2.34196	2.85136	5.83869	8.52981	16.7133	24.3049
	VIT_00s0510g00040	16.0782	13.1024	12.4345	10.8123	9.72078	9.83812	15.3743	10.1476	10.3104	21.7336	20.9282	15.5538	21.6252	24.1176	21.4971	4.66119	8.66279	8.90581
	VIT_14s0036g00210	0	0	0	0	0	0	0	0	0	0	0	0	0	0	0	0.0316958	0	0
	VIT_01s0026g02360	0.0170403	0.016641	0.022238	0	0.0221842	0	0	0	0	0	0	0	0	0.0696884	0.0866588	0	0.0155472	0.0400182
	VIT_14s0108g01340	1.37254	1.01771	1.29827	1.27836	1.32314	1.28101	1.25059	1.19442	1.33101	1.77531	1.92695	1.68834	1.65319	1.49699	1.60779	2.06141	1.97016	2.69735
	VIT_08s0007g01510	22.759	54.8816	28.3696	37.086	54.4685	40.3877	38.1436	18.3386	41.6165	29.9054	25.4265	36.0619	48.2869	36.5461	21.5967	151.276	162.01	148.87
	VIT_10s0003g01300	37.3181	39.4956	37.4793	34.7355	40.3864	31.6218	37.3524	48.6724	42.4276	38.6883	46.0151	48.3806	40.8928	38.2987	39.8444	50.2723	45.6608	40.7231
	VIT_16s0050g01420	4.4661	3.32399	3.39662	1.73211	1.54245	1.66909	2.22062	0.715134	0.962237	2.481	1.452	1.45721	3.12064	2.38563	1.8474	3.36052	5.4226	5.70718
	VIT_14s0066g01470	0	0	0	0	0	0	0	0	0	0	0	0	0	0	0	0.0497477	0	0
	VIT_02s0109g00290	0	0	0	0	0	0	0	0	0	0	0	0	0	0	0	0	0	0
	VIT_04s0008g02440	24.6506	21.1124	20.5306	22.4216	20.3699	21.1303	24.2915	17.8859	22.4706	25.929	24.5095	25.1224	28.7852	25.2193	24.2062	14.4584	21.1551	18.2763
	VIT_11s0016g00960	12.7407	14.8247	20.4186	3.24429	1.37369	1.77234	0.504024	3.96079	0.987867	1.29278	2.6149	2.14271	8.59577	12.769	23.7022	130.851	173.797	251.176
	VIT_15s0045g00100	0.058645	0	0	0	0	0.0706632	0	0.0692439	0.0821001	0	0	0	0	0	0	0	0.0519927	0
	VIT_16s0148g00130	0	0	0	0	0	0	0	0	0	0	0	0	0	0	0	0	0	0
	VIT_05s0020g01130	14.6084	9.1556	11.0811	12.5696	8.53724	9.24598	10.0547	8.1684	8.47839	12.7998	12.6919	9.11136	9.69371	9.80315	9.69092	14.2716	8.81724	9.11355
	VIT_01s0026g00710	23.4171	13.1621	15.6687	15.3473	11.041	10.9859	18.4584	13.9559	11.7358	19.7053	15.4069	13.1945	22.9862	29.5946	30.855	10.6733	33.5563	29.2943
	VIT_04s0023g01310	0	0	0	0	0	0	0	0	0	0	0	0	0	0	0	0	0	0.0753966
	VIT_13s0067g03760	23.734	22.4866	24.3068	32.7766	33.6632	32.6654	44.5627	49.9263	44.978	46.6216	50.111	46.5551	39.5048	40.1248	44.1467	19.3803	17.6637	20.2881
	VIT_05s0049g01050	0.464651	0.188844	0.241213	0.556672	0.468465	0.359666	1.01993	1.94444	1.85501	2.70129	3.79192	2.50206	5.22672	6.00473	5.96202	3.32204	0.683538	1.28258
	VIT_16s0050g00210	0	0	0	0	0	0	0	0	0	0	0	0	0	0	0	0	0	0
	VIT_04s0079g00160	26.5972	25.8908	34.94	19.8417	20.2246	22.6288	20.9493	21.3778	20.6813	25.4671	24.6494	27.1597	33.5544	37.7161	39.7822	39.9318	25.919	32.8378
	VIT_01s0113g00430	16.2299	17.5969	15.9463	13.9565	11.5452	12.5829	13.9099	9.70543	12.2374	18.9669	18.1818	16.7244	29.463	31.1366	26.1719	8.70831	14.7528	10.7457
	Novel01142	3.33384	2.75277	3.66105	2.18681	2.049	1.87654	1.2657	2.3319	1.57718	2.38498	2.18708	2.24781	3.24357	2.86551	4.02965	1.32939	4.95419	3.49115
	VIT_06s0004g06820	35.405	21.6903	22.5704	19.7082	10.2632	8.87817	4.35976	5.74882	5.57754	6.90525	9.87754	6.69109	7.89186	6.88492	12.6268	54.6191	68.0055	85.3583
	VIT_18s0001g10950	0	0	0	0	0	0	0	0	0	0	0	0	0	0	0	0	0	0
	VIT_10s0003g03180	47.3566	46.8005	44.7447	42.4325	29.2292	32.6421	27.7734	30.0074	27.1177	34.9574	40.1541	37.7848	34.8466	35.1046	41.8019	121.438	78.2724	88.6578
	VIT_18s0117g00330	0	0	0	0	0	0	0	0	0	0	0	0	0	0	0	0	0	0
	VIT_01s0011g04790	30.5619	33.0878	38.9283	28.3242	25.7405	34.1293	42.8117	26.605	43.8556	47.631	38.4599	38.8123	51.1034	54.384	48.3236	18.6892	29.4443	35.2547
	VIT_18s0001g01620	31.2195	22.1385	25.4721	18.6211	15.8115	16.0262	15.0072	10.9174	11.9965	19.8006	17.3285	14.7468	25.9672	26.0087	21.7269	17.3078	13.6984	11.0988
	VIT_00s0160g00010	0	0	0	0	0	0	0	0.173816	0	0	0	0	0	0	0	0	0	0
	VIT_10s0071g00470	0.887202	0.672192	0.0489157	0.052614	0	0.0434594	0	0	0	0	0	0	0	0.0511218	0	0.129658	0.326879	1.57358
	VIT_15s0045g00420	0	0	0	0	0	0	0.0775177	0	0	0	0	0	0	0	0	0	0	0
	VIT_05s0102g00010	0	0	0	0	0	0	0	0	0	0	0	0	0	0	0	0	0	0
	VIT_17s0119g00180	0	0	0	0	0	0	0	0	0	0	0	0	0	0	0	0	0	0
	VIT_01s0150g00040	4.5979	4.06747	5.01581	6.33016	6.99643	8.31124	15.3879	14.9561	15.8646	13.5716	15.5086	15.4553	7.21175	7.51973	7.72586	2.81066	2.69838	3.73156
	VIT_03s0038g04020	0.472628	0.306703	0.617018	0.632103	0.554587	0.565994	0.901337	0.984597	0.498209	0.689322	0.903084	0.839969	0.847046	1.06918	0.992083	0.385776	0.204977	0.648336
	VIT_03s0063g01040	0.0654436	0.182556	0.027663	0	0.079881	0	0	0.0768747	0.0600137	0.0531061	0.0555727	0	0.0898826	0	0.0873868	0.500343	0.365986	0.394111
	VIT_08s0032g00710	0.232406	0.0759976	0.0754949	0.0705966	0.0703754	0	0.0755192	0	0	0	0.0421408	0	0.0804521	0	0	0.0305776	0.0260316	0
	VIT_16s0039g01110	0.604132	1.5815	1.0062	2.35071	6.34182	1.14627	4.16109	2.16875	3.36033	0.993311	0.779673	3.71204	1.44251	1.47113	0.356791	0.490384	3.14513	2.63328
	VIT_11s0016g01400	25.372	26.4312	35.894	8.80346	5.70575	4.46673	3.88264	4.79597	4.88446	3.18653	4.07089	3.89868	5.35814	9.7415	8.77578	95.2857	26.8129	40.9217
	VIT_04s0008g04030	0	0	0	0	0	0	0	0	0	0	0	0	0	0	0	0	0	0
	VIT_18s0076g00240	0	0	0	0	0	0	0	0	0	0	0	0	0	0	0	0	0	0
	VIT_00s2438g00010	0	0	0	0	0	0	0	0	0	0	0	0	0	0	0	0	0	0
	VIT_16s0039g01080	0	0.035651	0	0	0	0	0	0.0887188	0	0	0	0	0.154798	0.0995073	0.100333	0.0435786	0	0.0857334
	ENSRNA049456240	0	0	0	0	0	0	0	0	0	0	0	0	0	0	0	0	0	0
	VIT_06s0009g01830	0	0	0	0	0	0	0	0	0	0	0	0	0	0	0	0	0	0
	VIT_15s0021g02040	0	0	0.0303204	0	0	0	0	0.0274742	0	0	0	0.0282352	0	0.030838	0	0	0	0.0302397
	VIT_07s0129g00070	1.01751	0.425362	0.616678	0.343091	0.297974	0.253198	0.51104	0.186941	0.254595	0.478657	0.638585	0.363846	0.471651	0.211788	0.748893	0.743599	0.793262	0.91855
	VIT_06s0061g01590	10.9863	9.55562	8.49723	8.70197	8.42776	11.1304	16.5127	2.78465	10.4479	19.6373	10.9167	10.9533	16.6807	13.7643	9.1153	6.76137	11.7023	12.5562
	VIT_18s0001g02190	25.9371	19.8071	22.0837	25.6433	22.2107	23.3133	25.7495	27.5222	24.8853	30.2323	33.8676	32.6919	33.5815	34.0698	35.5452	20.4428	17.1941	15.4307
	ENSRNA049468752	0	0	0	0	0	0	0	0	0	0	0	0.0407111	0.0460793	0	0	0.0349391	0	0
	VIT_16s0022g00060	0.30409	0.316973	0.225821	0.155072	0.348021	0.164161	0.385099	0.304505	0.199793	0.308722	0.285991	0.339845	0.273182	0.256067	0.278863	6.19651	3.07678	8.73535
	VIT_03s0017g02390	7.49956	8.74117	6.15801	7.62893	5.19532	4.57675	8.86883	7.06706	6.63113	9.26678	9.06703	6.84201	12.6055	10.9811	11.6757	8.10075	10.6419	9.58981
	VIT_18s0001g04340	32.7691	33.0275	35.9314	69.6435	74.3919	65.5564	91.8407	66.1816	68.2133	66.3382	64.3512	69.3678	65.0217	62.6828	61.468	17.3313	23.6648	21.0022
	VIT_14s0060g00100	18.5534	14.6303	18.1723	14.9476	10.443	15.0999	19.4741	8.83779	14.9032	23.6315	20.3097	17.2431	22.8356	22.2613	23.5468	14.578	16.3891	19.1034
	VIT_07s0191g00180	142.277	123.642	132.223	114.064	100.745	103.12	78.5819	153.117	102.526	138.709	175.688	124.34	248.878	279.374	307.235	95.5447	219.588	198.66
	VIT_06s0009g03200	3.82862	4.75459	2.47499	2.23765	3.13969	2.3702	3.06958	1.53382	1.91427	3.25427	2.5279	1.62456	3.31156	3.69994	2.55892	1.39829	3.00478	2.3252
	VIT_17s0000g09920	2.22989	2.04247	2.90184	1.39418	1.49981	1.73822	1.93734	2.2912	1.57636	2.50004	3.03747	1.93097	3.50757	2.96173	4.34989	2.69421	2.72049	2.41278
	VIT_16s0013g01080	12.0751	29.6748	58.4337	40.9116	71.8722	79.6796	56.8678	128.401	98.0501	89.7516	119.145	88.1609	79.5785	96.2637	99.3734	21.957	99.025	73.5892
	VIT_00s0201g00010	0	0	0	0	0	0	0	0	0	0	0	0	0	0	0	0	0	0
	VIT_05s0094g01090	0	0	0	0	0	0	0	0	0	0	0	0	0	0	0	0	0	0
	VIT_07s0005g05250	0	0	0	0	0	0	0	0	0	0	0	0	0	0	0	0	0	0
	VIT_12s0034g01160	0.116136	0.781504	0.249512	0.139615	0.231962	0.314395	0.0932134	0	0.1065	0	0.104869	0.0450545	0.10607	0.0513047	0.103384	5.18814	12.5512	23.4922
	VIT_05s0051g00060	0	0	0	0	0	0	0.0208768	0.0763771	0.0227269	0	0	0	0.0221846	0.0429979	0	0.0376613	0.0143926	0.0370461
	VIT_18s0166g00210	32.2363	35.7231	30.4024	32.1006	39.1282	29.8168	35.8164	31.9795	34.6473	36.0164	33.1591	36.5406	36.406	29.7391	31.0262	30.1464	39.7882	37.4207
	VIT_10s0092g00420	0	0	0	0	0	0	0	0	0	0	0	0	0	0	0	0	0	0
	VIT_17s0000g07310	7.02691	6.88412	5.94113	6.62187	5.24776	5.9636	4.40662	4.51522	3.66372	5.26899	4.93608	4.29626	3.33196	4.23161	4.51915	12.9967	13.065	17.4687
	VIT_11s0016g05410	51.1859	120.373	56.221	80.8349	113.032	79.6391	90.4105	112.585	114.941	102.237	101.109	100.901	97.849	78.9098	84.3319	46.7032	55.5954	63.9195
	VIT_05s0165g00170	0	0	0	0	0	0	0	0	0.0658529	0	0	0	0	0	0	0	0.0432101	0
	VIT_04s0023g02280	0	0	0.0260358	0	0	0	0.0264031	0.60157	0	0	0	0	0	0	0	0.140457	0.0182024	0.227115
	VIT_14s0068g00410	28.03	18.0792	19.008	26.2293	21.235	22.7594	43.6456	24.1978	32.5755	50.3307	45.6985	43.3496	47.7467	43.7989	41.1115	10.3307	19.2318	23.2193
	VIT_04s0210g00190	13.3326	9.64324	10.7764	8.38914	8.37791	8.20121	12.0117	5.94646	6.45645	12.4753	9.96907	8.40438	16.6829	20.5196	17.956	9.58602	9.56901	11.0395
	VIT_14s0006g02810	9.70404	5.78249	5.5014	2.37162	2.83588	2.709	4.38063	1.26833	1.51635	3.62337	1.94916	1.47186	3.35854	3.38703	2.54185	3.70901	11.7135	8.86335
	VIT_08s0007g01140	52.8497	60.6227	47.0372	56.1048	62.2232	51.8557	58.1186	50.2773	54.7665	53.0617	49.619	53.3165	53.4852	57.7271	56.4361	68.3766	68.3939	63.6109
	VIT_02s0033g00740	0.0879675	0	0.0371839	0.0399952	0	0	0.0657926	0	0.04105	0	0	0	0.16109	0	0.0724505	0	0	0
	VIT_13s0101g00400	0	0	0	0	0	0	0	0	0	0	0	0	0	0	0	0	0	0
	VIT_18s0001g03100	36.1956	40.7191	39.26	30.6044	29.427	36.7607	33.3742	25.2083	38.2302	39.8365	35.6882	35.8645	36.9352	32.6191	33.2794	18.8539	28.7976	30.2455
	VIT_12s0028g00870	0	0	0	0	0	0	0	0	0	0	0	0	0	0	0	0	0	0
	VIT_00s0183g00050	0	0	0	0	0	0	0	0	0	0.0288506	0	0.112693	0	0	0	0	0	0.0540881
	VIT_10s0092g00060	4.31491	2.5975	2.98479	2.29265	2.6414	2.27675	2.54684	3.06805	2.68464	3.31473	2.89059	3.49577	4.17359	3.7863	3.93225	6.02519	5.38958	5.63956
	VIT_04s0044g00560	0.453563	0.70893	0.526687	0.192326	0.570877	0.640509	1.6381	1.84956	1.26618	1.36591	1.38259	1.3915	1.67635	1.08134	1.45531	16.0394	14.3554	62.7562
	VIT_04s0069g00290	0	0	0	0	0	0.0231775	0	0.022712	0	0	0	0	0	0	0	0	0.0806797	0
	VIT_03s0017g02200	0	0	0	0	0	0	0	0.0811143	0	0	0.147894	0.0399769	0	0	0	0.0796866	0	0
	VIT_14s0006g00060	0	0.393614	0.252523	0.17781	0.160568	0.445718	0.658124	0.761316	0.893409	0	1.02786	0.230812	0.982492	0.518045	0.81827	0.226819	0.504536	0.392529
	VIT_04s0008g02630	8.36226	9.68994	6.52852	6.16982	7.08343	4.69808	6.61643	3.19349	4.76233	6.9571	5.45165	6.42754	7.67093	6.64631	5.69884	9.00919	13.2441	14.7907
	VIT_18s0075g00490	0	0	0	0	0	0	0	0	0	0	0	0	0	0	0	0	0	0
	ENSRNA049454258	0	0	0	0	0	0	0	0	0	0	0	0	0	0	0	0	0	0
	VIT_08s0056g00800	3.69613	2.35533	1.09732	2.44542	0.74026	0.50887	1.30835	0.657628	0.491347	1.34838	1.16834	1.01602	0.678032	1.44533	1.12508	2.00285	2.86735	3.24461
	VIT_02s0012g01920	67.1061	69.0331	59.5061	49.2098	57.7341	56.639	56.328	45.7846	44.9587	61.1364	51.2713	48.8365	72.7681	78.1383	62.9231	43.6106	59.4704	53.193
	VIT_15s0048g00300	0.242481	0.274684	0.202985	0.339738	0.176499	0.185321	0.374511	0.185815	0.320606	0.350612	0.307581	0.255806	0.434337	0.267176	0.298267	0.0617233	0.130195	0.124211
	VIT_11s0016g00750	0	0	0	0	0	0	0	0	0	0	0	0	0	0	0	0	0.044721	0
	VIT_16s0039g01900	6.85798	3.86635	3.43533	2.51531	1.99662	1.01309	3.06903	2.767	2.81635	6.44592	6.26471	4.13375	4.88087	3.53773	5.15584	3.80746	9.29194	12.0568
	VIT_18s0001g11810	3.72834	5.20106	4.81645	1.602	2.91054	4.90096	1.0488	4.06146	2.42431	2.50425	3.60696	2.87697	5.53304	9.28215	10.0355	19.9778	9.94132	10.9618
	VIT_06s0004g00070	0	0	0	0	0	0	0	0	0	0	0	0	0	0	0.0388386	0	0.20878	0.141974
	VIT_07s0104g01770	0.0495936	0.0330249	0.0997571	0.0306779	0.0322822	0	0.0286291	0.0296671	0.0689592	0.155174	0.492147	0.152296	0.209764	0.10136	0.291383	0	0.115302	0.186843
	VIT_14s0083g00500	0	0.106953	0	0	0	0	0	0	0	0	0	0	0	0	0	0	0	0.146474
	VIT_04s0043g01000	0	0	0	0	0	0	0	0	0	0	0	0	0	0	0	0	0	0
	VIT_13s0019g00580	1.08038	0.70527	0.885571	0.912683	0.533618	0.872549	0.753463	0.483772	0.406696	1.12803	0.771928	0.801544	1.27029	1.25854	0.85027	0.376714	0.467354	0.60352
	VIT_14s0036g01200	0	0	0	0	0	0	0.0351847	0	0	0.0381748	0	0	0	0	0	0.0363787	0.0278048	0
	VIT_08s0007g02720	4.27488	2.92034	2.46588	1.36293	0.864176	0.802736	0.490895	0.525156	0.380814	1.01461	1.02887	0.760391	0.409836	0.254844	0.532617	0.681278	2.32131	2.64529
	Novel00182	6.5002	6.55635	5.99705	2.47262	1.2827	1.86187	2.54774	1.22585	1.99872	3.47818	3.35432	2.75516	10.38	9.80916	7.3061	2.05141	6.14411	4.91903
	VIT_17s0000g06080	0	0	0	0	0	0	0	0	0	0	0	0	0	0	0	0	0	0
	VIT_05s0051g00340	74.2565	57.8236	60.8511	67.2217	55.2135	59.4745	92.3979	80.7477	79.9531	89.3279	100.015	91.7629	82.7176	80.4831	93.0292	59.902	55.1097	95.2094
	VIT_10s0003g00870	0.0188338	0.017872	0.0723076	0.0679239	0	0	0.0937894	0.110503	0.128155	0.206323	0.23111	0.225733	0.0514744	0.0249603	0.0427721	0.471202	0.68815	1.61775
	VIT_03s0017g00670	36.9504	60.0014	33.1696	51.7727	81.1785	58.3085	33.4891	49.4391	37.9638	29.1123	28.0735	37.716	30.2488	29.4073	27.1336	6.49055	38.2	20.9981
	VIT_13s0064g01800	1.57111	1.85089	2.33466	1.35498	1.45518	2.07064	0.807914	1.56365	1.3323	1.47973	1.65185	1.56615	1.40537	1.62473	2.0396	0.67854	1.37098	1.5208
	VIT_07s0005g05770	0	0	0	0	0.028561	0	0.061297	0	0	0	0	0	0	0	0	0	0	0
	VIT_00s0691g00020	0	0	0	0	0	0	0	0	0	0	0	0	0	0	0	0	0	0
	VIT_18s0001g10980	0	0	0	0	0	0	0.023664	0.0427852	0	0	0	0	0	0	0	0	0	0
	VIT_13s0101g00320	0.487754	0.433325	0.633146	0.148425	0.419912	0.570878	0.545616	0.531667	0.413749	0.551164	0.649752	0.498474	1.13852	0.550267	0.918043	0.293215	0.204122	0.405787
	VIT_12s0134g00670	0.314089	0.0136354	0.0931167	0	0	0	0	0.0169661	0	0	0.0801709	0	0.0592055	0	0.0191872	1.30467	2.54305	5.35013
	Novel00185	16.362	9.9152	15.212	22.2927	4.90374	5.00455	2.50852	0.589132	2.98298	7.84903	3.67066	7.71724	9.14587	13.4822	8.2219	0.186988	1.53941	1.72799
	VIT_04s0008g00340	0	0	0	0	0	0	0	0	0	0	0	0	0	0	0	0	0	0
	VIT_06s0004g04810	68.6992	71.6247	64.9741	79.7163	85.369	89.6358	78.9918	77.8368	89.6732	74.9454	72.1522	72.4229	71.2265	65.9328	63.1139	34.5109	55.1191	48.0311
	VIT_04s0023g00160	2.53308	2.68567	2.04332	1.92771	1.09411	1.88066	1.27467	1.18933	1.37421	1.45965	1.85036	1.47275	1.46677	1.761	1.70159	4.28001	3.21269	3.74847
	VIT_18s0001g09520	0.0549587	0	0	0.0165174	0	0	0	0	0	0	0	0.0159908	0	0.0727285	0	0.186361	0.0698095	0.0513886
	VIT_04s0069g01070	8.44784	8.70969	6.65272	7.33323	4.25193	7.56289	7.20832	4.29969	7.15686	6.23793	5.62672	5.47214	12.0237	11.4936	10.053	6.07236	8.97545	7.22646
	VIT_08s0007g01500	7.63627	5.80437	5.46894	4.97095	4.64542	3.85224	4.35822	3.78478	3.06131	5.32881	4.90701	4.11541	2.50929	2.75096	2.33541	10.2435	7.25949	7.89321
	VIT_17s0000g01770	0	0	0	0	0	0	0	0	0	0	0	0	0	0	0	0	0	0
	VIT_08s0032g00350	0	0	0	0	0.0903475	0	0.0918444	0.0830286	0	0	0.0909705	0	0.390882	0.189022	0	0	0	0
	VIT_04s0008g01850	39.458	15.9518	25.047	15.4865	8.74589	6.46533	8.2053	6.52081	3.69619	12.5832	10.6138	6.98048	13.3094	12.6246	14.0396	6.35893	9.9865	12.0627
	VIT_05s0029g01340	14.5531	15.6989	15.8319	20.6849	19.0028	20.622	17.5196	21.1261	17.7358	19.9642	18.8154	17.771	24.6138	24.5654	23.801	22.554	23.3163	20.1252
	VIT_19s0090g01050	0.0685835	0.0815951	0.073576	0.0678796	0.0516908	0	0.0181532	0.0330781	0	0	0	0.017129	0.0192903	0	0	1.28708	0.727322	0.97851
	VIT_14s0108g01160	383.952	514.573	475.219	537.017	471.953	468.908	330.446	518.098	439.449	257.969	270.101	376.283	315.253	319.569	367.264	915.7	590.117	664.197
	VIT_16s0022g00470	0.464137	0.494857	0.39857	0.453868	0.0329823	0.088123	0.150529	0.0606209	0.0352274	0.22201	0.112257	0.0923248	0.0714376	0.172716	0.12884	0.365333	0.380514	0.54707
	VIT_15s0048g02430	2.96674	2.1471	6.85533	1.50085	0.631707	0.764337	2.64554	9.14681	2.47301	1.99734	2.57878	2.8095	1.42465	0.483309	0.211987	0.870675	5.26965	5.03317
	VIT_12s0035g01800	83.1976	83.1017	92.8152	88.2308	87.8092	87.8222	90.3041	103.489	97.2605	88.3139	93.9129	86.1963	100.439	86.766	105.6	42.2082	51.8694	49.6291
	VIT_19s0014g04680	6.90785	4.67379	5.21746	3.97649	3.68008	4.38604	2.88202	2.63441	1.61836	5.07621	5.96792	4.98691	3.72544	4.5414	4.8814	3.48603	5.17983	5.72597
	Novel00394	0.963596	2.00004	3.0448	2.0977	1.95695	2.14542	3.89047	4.75126	4.158	2.88447	2.94983	2.95991	3.19694	3.98699	5.29759	0.405311	0.810429	0.453285
	Novel00468	0	0.00958235	0	0.293913	0.16001	0.0714234	0.597923	0.496728	0.667225	0.356218	0.181883	0.437845	0.138481	0.187339	0.2529	0	0.0390821	0.111703
	VIT_09s0002g07540	2.79698	2.4196	3.64039	2.61938	2.25168	1.57191	1.20667	2.3511	1.42364	3.08083	3.73257	2.30215	7.45018	7.79262	11.623	8.01845	11.192	12.9245
	VIT_07s0031g00720	0	0.33132	2.88285	0.0401464	0.956077	0.0376245	0.450481	2.1893	0.370752	0.0405895	0.0904658	1.21645	0.274736	0.398127	0.419237	10.37	16.0435	8.73984
	VIT_07s0129g00650	0	0	0	0	0	0	0	0	0	0	0	0	0	0	0	0	0	0
	VIT_16s0050g00140	10.7713	11.0075	7.97466	3.73182	6.34544	2.37259	16.6744	10.3346	10.3428	51.9246	58.3074	42.2108	133.852	213.962	186.241	29.4441	79.1059	55.4875
	VIT_00s0397g00030	0	0	0.496422	0	0	0	0	0	0	0	0	0	0	0	0	0	0.0491931	0
	VIT_16s0050g01930	0.319478	0.762349	0.635403	0.157297	0.187965	0.282522	0.0679795	0.0497454	0.0381457	0.120201	0.0607784	0.0513869	0.0387752	0.0560962	0.0160291	0.0327479	0.274373	0.183887
	VIT_04s0023g01370	12.1987	9.95274	9.94702	9.03885	7.30791	9.16961	10.7192	9.49207	9.17884	14.0508	13.6833	12.1774	16.045	17.3139	16.4467	8.29401	12.8891	9.82067
	VIT_02s0025g00160	24.3025	20.0314	22.4954	17.9527	15.58	17.0914	29.2353	20.1019	25.4131	32.0031	26.0646	26.2893	33.5528	31.8805	32.3471	18.7644	32.1501	32.3734
	VIT_08s0032g01010	0	0	0	0	0	0	0	0	0	0	0	0	0	0	0	0	0	0
	VIT_00s0551g00010	154.518	148.518	163.701	133.477	140.666	144.373	96.1432	139.142	117.796	128.037	150.879	124.034	117.337	107.71	145.063	169.279	146.827	156.973
	VIT_19s0015g01600	7.6528	3.88636	6.36402	2.21584	1.41097	1.7872	0.310249	0.941621	0.713366	0.286809	1.71275	0.759454	3.19873	3.87033	5.2891	2.63313	6.76787	7.13913
	VIT_02s0025g00180	0.0312912	0.015279	0.0209807	0.104597	0.0600327	0.0181404	0.155078	0.151211	0.398663	0.254582	0.0641264	0.191384	0.308486	0.149308	0.101066	1.43263	0.444183	0.434812
	VIT_08s0007g05920	25.497	28.5867	28.2651	16.6054	19.4303	17.8255	15.9128	16.7566	16.5349	21.2948	23.8753	20.0953	28.1137	26.5106	24.1329	9.7026	20.7393	19.2602
	VIT_12s0142g00280	0.156653	0.0887501	0.124474	0.142697	0.0878311	0.0700736	0.174853	0	0.167663	0.161964	0.148515	0.189718	0.0497009	0.0801757	0.0897122	1.4679	1.36979	3.96658
	VIT_19s0014g00340	0.203419	0.214378	0.400233	0.92995	0.51358	0.303793	2.19778	0.575059	1.7466	1.95206	2.02935	0.96087	1.09943	0.959637	0.427017	1.00793	0.874736	1.81895
	VIT_05s0077g01020	0.123468	0.0924261	0.0905666	0.0243535	0	0.0430276	0	0.0421634	0	0.0217013	0.0227426	0.0840058	0	0.0236628	0.0846648	0.444592	0.482515	0.415388
	VIT_00s0582g00030	8.10255	7.41973	8.88965	6.35932	6.06999	7.5746	5.95877	8.39682	7.14066	5.92402	7.72402	7.8657	7.16827	7.14188	7.39388	9.99207	6.73545	6.74802
	VIT_13s0064g01420	0	0	0	0	0	0	0	0	0	0	0	0	0	0	0	0	0	0
	VIT_10s0092g00570	3.09886	2.63756	2.79109	1.6629	1.82851	1.95358	2.54618	1.8086	1.69556	2.60317	2.41577	2.18303	3.56508	3.15059	2.66413	1.85423	4.25553	3.11233
	VIT_19s0014g00790	11.0841	7.51205	7.31843	5.99891	4.0979	3.93483	5.32861	3.70536	4.53856	4.21668	3.34822	3.56666	5.19036	5.13621	4.07655	6.22973	8.5096	6.81811
	VIT_14s0060g02400	18.4713	19.3294	22.697	19.9234	20.9299	20.4145	29.9743	31.5556	30.9865	26.6622	28.2994	27.7039	27.6683	25.5287	29.1381	16.5415	21.1216	18.0616
	VIT_10s0003g00450	0	0	0	0	0	0	0	0	0	0.0844251	0	0	0	0	0	0	0	0
	VIT_03s0132g00370	0	0	0	0	0	0	0	0	0	0	0	0	0	0	0	0	0	0
	VIT_02s0012g02290	5.83599	6.64215	5.75631	6.66078	8.4261	6.98807	7.70353	8.30679	7.1582	9.03533	9.04671	7.28732	8.17893	8.96772	7.72066	3.65842	6.03022	5.41783
	VIT_09s0002g05240	0.161384	0.259288	0.130109	0.264039	0.362689	0.421911	0.474245	0.176299	0.344523	0.411237	0.413162	0.445322	0.257392	0.132701	0.154712	3.05323	3.61769	6.23152
	VIT_02s0025g00450	0	0	0	0.029023	0	0	0	0	0	0	0	0.0247645	0	0	0	0.066477	0.0257591	0.0971139
	VIT_03s0038g01370	13.1558	4.18752	7.81135	10.5744	5.0628	6.18703	8.45839	3.40441	4.75416	5.62471	4.25745	4.32445	4.92491	3.56258	4.20636	4.00907	1.92366	1.32773
	VIT_15s0048g02940	0	0	0	0	0	0	0	0	0	0	0	0	0	0	0	0	0	0
	VIT_02s0025g02240	9.26342	13.5625	10.2686	16.566	23.2728	12.5335	14.9471	12.0956	15.8406	10.5202	7.27904	12.8958	12.6743	11.1167	7.01642	15.933	23.1522	20.8983
	VIT_06s0004g05390	6.57941	3.25693	4.95202	5.03076	2.4626	3.45191	2.26989	1.04122	2.37832	3.24188	2.19433	3.0564	4.05706	4.18378	4.40807	4.91077	6.75112	8.546
	VIT_04s0008g02510	18.195	19.6226	27.3756	73.7657	68.9165	37.1731	98.1102	72.88	138.664	81.6538	56.5722	96.4803	28.5213	33.8468	32.1732	16.5008	65.8561	39.8746
	VIT_12s0035g00210	0	0	0	0	0	0	0	0	0	0	0	0	0	0	0	0	0	0
	Novel01130	11.0468	14.3604	9.45338	16.3378	16.9026	16.0855	32.8698	26.7119	31.7204	22.0281	19.0926	22.4325	33.1258	42.3676	37.7089	6.93189	16.4105	16.8964
	VIT_18s0001g04780	4.198	2.82882	3.29215	1.76337	0.755256	0.875439	0.267073	0.0935142	0.266057	0.692768	0.41213	0.16189	3.01198	2.59489	1.10901	0.501442	1.12087	0.744394
	VIT_03s0167g00040	0	0	0	0	0	0	0	0	0	0	0	0	0	0	0	0	0	0
	VIT_05s0049g00570	63.2716	25.7957	34.5967	60.423	15.9135	10.2291	10.8746	4.12144	4.11464	4.64146	5.68802	3.09662	2.07712	2.60716	4.64375	7.15766	2.80046	3.96021
	VIT_05s0020g04120	10.5421	10.854	9.1811	11.8172	10.5465	15.2138	16.6487	8.71331	15.3445	20.3968	16.0982	14.4671	15.5959	15.2738	12.4768	5.29792	6.61985	7.39629
	VIT_12s0059g00520	24.4899	21.2298	20.9235	17.903	16.2939	18.5878	17.9395	14.8862	15.2176	17.8161	15.7615	14.961	16.0868	14.521	13.8058	30.1563	30.6704	34.108
	VIT_14s0068g01030	55.7887	46.216	54.4761	57.9307	54.3114	56.9541	39.9727	48.3839	45.8657	53.7662	57.8607	50.9685	51.3398	45.5571	59.3064	58.5602	51.7505	47.8486
	VIT_05s0020g02070	1.29404	0.924662	1.08574	1.00187	0.860695	0.9127	2.92595	0.841399	1.83153	2.7491	1.82354	1.66038	2.70895	2.54453	2.15602	1.36056	2.024	2.9664
	VIT_05s0020g03500	40.4271	35.1624	36.1035	44.5404	38.7107	44.6048	34.1485	46.8564	39.0511	50.1515	60.0306	49.3419	49.9566	54.2684	61.0378	46.9421	43.5099	52.4765
	VIT_19s0014g01570	126.345	132.71	138.66	186.119	195.002	179.123	190.568	260.464	217.194	168.424	198.495	191.033	216.617	187.606	242.092	68.7312	118.677	111.869
	VIT_13s0019g02340	2.25266	2.29061	2.56316	1.75158	1.70134	2.42443	2.60432	1.58863	1.6889	2.11571	3.4853	2.65089	1.82119	1.82899	1.39043	4.86007	5.12444	4.81913
	VIT_10s0116g01280	3.67999	4.5826	3.52038	4.84893	4.88028	4.30048	4.13322	3.70016	3.24598	4.22572	3.97169	4.08736	3.52481	4.46014	4.11749	3.39718	4.12415	4.1507
	VIT_16s0050g00060	0.436279	0.777861	0.358527	0.16398	0.440233	0.093436	0.141451	0	0	0	0.0510445	0.0932794	0	0	0	0.0464839	0.339591	0.0457245
	VIT_00s0327g00030	0	0	0	0	0	0	0	0	0	0	0	0	0	0	0	0	0	0
	VIT_00s0322g00010	0.093625	0	0	0.0643059	0.0596411	0	0	0.0278333	0	0	0.225407	0	0.0322136	0.0311948	0	1.35698	0.391458	0.587261
	VIT_11s0052g01090	167.752	218.327	204.471	152.088	280.587	148.677	259.359	260.36	299.812	215.322	169.052	240.936	86.1209	78.5904	46.9455	102.079	81.4823	87.2106
	VIT_00s1512g00010	0.0647006	0.275723	0.0867631	0.0800457	0.168463	0.155247	0.245954	0.780134	1.00587	0.405241	0.551875	0.387468	0.0914497	0.617447	0.164518	0	0	0
	VIT_19s0014g03540	8.44927	7.49132	7.5813	2.86119	4.19664	3.5318	4.72307	2.91222	3.48672	3.97632	6.00178	3.48203	6.18037	7.0115	4.33556	1.68601	2.64395	1.79063
	VIT_10s0003g04180	101.096	119.616	107.542	97.0606	90.9552	90.4004	127.117	88.2825	83.8299	82.6938	69.8556	72.0845	71.053	75.3887	73.6476	347.697	185.963	195.218
	ENSRNA049469157	0	0	0	0	0	0	0	0	0	0	0	0	0	0	0	0	0	0
	VIT_17s0000g06170	0.607822	0.606576	0.400951	0.683727	0.807693	0.53038	0.54265	0.588115	0.35227	0.841849	1.24856	0.810588	0.703477	0.753848	0.93979	0.407354	0.5014	0.709953
	VIT_00s0131g00220	0	0	0	0	0	0	0	0	0	0	0	0	0	0	0	0	0	0
	Novel00222	0.0281404	0.0267035	0	0.144425	0.069322	0.165131	0.564402	0.823496	0.585434	0.753015	0.112075	0.197901	0.11556	0.446924	0.144682	0.241114	0	0.0365708
	VIT_09s0002g01170	1.67498	0.646179	0.992571	0.182294	0.223685	0.047625	0	0.162981	0	0.0240201	0.0503453	0.167864	0.162311	0.183261	0.262641	1.21812	1.08531	1.79835
	VIT_16s0098g00320	63.1969	52.1964	59.7145	47.2722	49.4549	56.48	64.9061	62.1382	55.8292	73.9237	66.3166	60.2868	78.4156	73.9599	72.6043	47.1207	48.5219	45.3745
	VIT_19s0090g01340	39464.5	22480.9	27302.7	34240.8	24169.1	23744.8	22167.4	21816	17430	14011.3	15724.8	15536.4	11102.5	10926.3	11420.2	4128.34	3974.75	4005.91
	VIT_00s0454g00030	18.8192	38.659	26.0413	12.5524	25.2846	21.5109	6.92739	17.0539	12.9655	8.19354	6.66355	9.16359	6.94541	6.35949	5.3191	2.25895	22.4846	17.5009
	VIT_06s0004g05240	1.7237	5.9322	1.54555	1.17971	3.82554	1.36391	2.5569	2.79839	2.11469	2.60668	2.31762	2.64574	2.03981	1.33252	1.38233	0.938778	3.83197	2.91547
	VIT_11s0016g00220	0.0147814	0	0.0192609	0	0.017714	0.0178106	0.0736093	0.05209	0	0	0	0.0688127	0	0	0.0167846	6.87448	6.49733	5.11514
	VIT_06s0061g00390	0	0	0	0	0	0	0	0	0	0	0	0	0	0	0	0	0	0
	VIT_01s0011g03950	0.044899	0.142174	0	0.0210081	0.0389684	0.0185585	0.0172793	0.0360916	0	0	0	0.036615	0.0210477	0	0	0.0178657	0.279408	0.305606
	Novel00506	0	0.0546623	0.0309028	0.0332392	0	0.0293634	0.199375	0.199201	0.132895	0.0592822	0.034975	0.114657	0.0333019	0.0645453	0.0325404	0.627033	0.204425	0.515956
	VIT_05s0029g00070	2.08923	1.90071	1.76668	1.12836	0.922654	0.975696	1.61116	0.322948	0.998098	1.83594	1.2997	1.0737	3.22408	3.1411	1.86018	0.91958	2.24352	2.26708
	VIT_12s0028g01840	0.413169	0.95734	0.123105	0.0918441	1.86042	0.08757	0	0.0451033	0	0	0.0243284	0.230815	0.313998	0.22774	0.0726958	2.74425	11.046	9.18001
	VIT_06s0004g01270	4.189	2.74981	2.8916	1.34469	1.02283	1.24163	1.8119	1.00223	0.87718	2.7287	2.18327	1.51555	4.48138	4.43917	4.59435	34.6355	28.2657	37.9953
	VIT_06s0004g01980	0	0	0	0	0	0	0	0	0.0440342	0	0	0.0758598	0	0	0	0.0756063	0	0
	VIT_00s0264g00050	32.6762	16.6061	22.2094	11.5324	5.50522	5.4905	14.9297	9.56877	8.06703	14.9203	15.0753	12.4475	7.92076	10.7423	13.1012	38.7721	68.3242	100.139
	VIT_08s0058g01370	42.9826	31.6822	29.7752	23.8439	23.4347	25.7008	31.9505	12.455	18.9129	33.3154	26.7763	20.9762	24.2064	24.1941	19.4352	15.5914	27.3438	19.1817
	VIT_06s0004g03040	44.9592	38.1274	39.4814	31.767	32.6537	32.8425	29.6233	25.6309	26.7985	31.7722	29.6976	30.1501	36.89	34.6045	32.7998	16.6004	29.1445	22.2074
	VIT_06s0004g02570	0	0	0	0	0	0	0	0	0	0	0	0	0	0	0	0	0.105996	0.136416
	VIT_12s0034g00240	26.4301	29.226	27.183	24.7513	27.3722	27.6485	22.8628	20.9183	24.6262	23.6813	24.0619	25.4179	30.1365	26.7307	26.7379	18.0214	21.1844	18.6607
	VIT_19s0014g03300	1.12514	3.9329	3.60935	2.51029	6.14718	11.948	24.6819	43.0032	39.1608	24.9506	24.6192	24.906	21.0789	22.2512	24.5151	0.467753	1.08544	0.854669
	Novel00832	0.545535	0.402617	0.357946	0.17449	0.219392	0.295076	0.38326	0.153604	0.265281	0.411612	0.200155	0.199813	0.384165	0.339185	0.264031	0.0756212	0.194019	0.159228
	VIT_14s0081g00550	0.260448	0	0.168605	0.157666	0.397299	0	0.505979	0.309709	0	0	0.376458	0.152639	0.0896123	0.95572	0.0875633	0	2.88236	0.864637
	VIT_16s0039g02360	5.03311	8.28615	2.84371	1.59973	3.40673	1.68072	1.37139	0.715179	1.19283	2.08433	1.4378	1.71916	2.50284	2.36353	1.68261	1.13169	2.63537	2.62557
	VIT_11s0016g01820	33.6073	37.4495	25.1951	33.232	33.6565	38.2773	34.1195	23.7243	32.1693	32.2368	29.1017	32.7536	26.7272	26.984	21.9525	48.7482	25.6944	20.8348
	VIT_14s0068g01350	2.822	1.14651	1.59294	3.85496	3.80602	2.6491	11.1864	13.2268	9.2457	5.81203	6.22631	8.32018	6.61174	6.02978	6.92676	0.300098	2.59368	0.963815
	VIT_12s0057g00640	0.849639	0.748884	0.550422	0.735846	0.818577	0.801112	1.15866	0.382455	0.727084	1.83554	1.29374	1.25383	1.8349	1.61056	1.0827	0.345657	0.945443	0.750506
	VIT_18s0001g03580	116.842	121.382	113.321	184.664	131.659	156.66	109.889	127.344	120.378	128.109	164.385	159.468	168.083	195.164	183.192	78.2179	86.4106	80.4016
	VIT_06s0009g03460	0	0	0	0	0	0	0	0	0	0	0	0	0	0	0	0	0	0
	VIT_06s0061g01230	295.51	250.166	338.598	173.594	90.4375	111.381	16.7684	20.3442	9.79851	9.20975	8.24864	11.2465	12.2341	9.60984	16.248	171.563	115.925	167.587
	VIT_18s0001g09020	1.61522	0.789506	0.783381	0.68214	0.496127	0.30165	0.587017	0.387819	0.17158	0.252157	0.179981	0.181958	0.369163	0.329485	0.636047	0.343449	0.825923	0.907622
	VIT_14s0081g00100	0.248736	0.472068	0	0	0	0	0	0	0.174109	0	0.178493	0.452736	0	0.16458	0.141222	0.273776	0.451673	0.161626
	VIT_00s0198g00110	0	0	0	0	0	0	0	0	0	0	0	0	0	0	0	0	0	0
	VIT_12s0059g02020	12.1349	9.79033	10.2957	9.67033	8.42349	7.99918	6.59021	5.65563	6.0781	7.02672	5.87074	7.03029	6.98314	6.56585	6.30055	6.13306	4.38012	4.42721
	VIT_13s0158g00160	1.30725	2.05335	1.31845	1.6437	3.77072	1.55266	2.43217	1.81597	1.25708	1.34803	1.30684	1.9061	1.25334	1.46782	1.16938	3.87411	2.17219	2.47046
	VIT_07s0005g06400	0	0.250272	0.0994264	0.106944	0	0	0.0879618	0.183727	0.325466	0.190874	0.824275	0.19028	0.429661	0.31127	0	0.0909467	0.0949167	0
	Novel01017	1.35979	5.74007	0.840973	2.21595	3.75235	1.14083	2.62544	5.04339	7.19666	2.74703	3.74456	5.74044	5.32467	3.49064	2.06857	0.452985	1.35614	0.870188
	VIT_03s0063g01450	0	0	0	0	0	0	0	0	0	0	0	0	0	0	0	0.15718	0.0456792	0.141128
	VIT_01s0011g05880	22.0532	25.6153	16.3048	6.64851	6.27233	6.73402	8.25251	3.81065	6.6687	12.7592	10.754	8.73293	22.2615	23.417	17.6643	8.79547	43.7652	32.5393
	VIT_06s0004g05940	6.45976	6.23775	6.48404	4.39931	3.2653	3.9256	2.2954	2.23953	2.27348	2.83995	2.96469	2.88065	2.39942	2.35741	3.4876	10.1173	10.2366	14.944
	VIT_18s0001g02350	0	0	0.0155038	0.0627472	0.0309325	0.0845606	0.221793	0.114818	0.251963	0.193375	0.19477	0.292464	0.0838739	0.194364	0.250663	26.0794	1.42977	9.53631
	VIT_07s0005g04780	0.864156	0.401734	0.14086	1.62117	1.13802	0.383206	0.941384	1.28376	0.531524	1.39951	0.296819	0.850625	0.675681	1.01573	1.15952	0	0.114892	0.793552
	Novel00662	7.14814	5.08788	5.07338	3.15419	2.75376	2.95181	3.24978	1.86456	2.26578	4.55938	3.27429	3.27468	4.71479	4.3279	4.04864	3.85687	6.61536	6.96492
	VIT_07s0185g00030	1.03348	0.747954	0.691747	0.385824	0.425575	0.459747	0.735214	0.299357	0.511567	0.70674	0.444518	0.665388	0.732488	0.862035	0.8165	1.45965	3.51764	3.75738
	VIT_08s0007g03190	4.99466	2.25914	2.15272	2.00778	1.12656	1.98582	2.56846	1.01095	1.57772	2.52084	2.33864	1.44374	1.81408	2.51605	1.61809	10.2252	7.66585	12.8078
	VIT_17s0000g09750	4.82887	5.40204	4.48053	4.88937	6.4068	5.1808	7.57214	4.43313	4.90126	7.04858	5.33319	5.07456	6.02978	6.26244	4.53575	3.79977	5.79869	4.32968
	VIT_16s0039g00880	0	0	0	0	0	0	0.0485593	0	0	0	0	0	0	0	0	0	0	0
	VIT_15s0107g00150	0	0	0	0	0	0	0	0	0	0	0	0	0	0	0	0	0	0
	VIT_00s0225g00160	0.110565	0.0931497	0.144201	0.268861	0.142283	0	0.180347	0.158544	0.184558	0.246269	0.146896	0.159313	0.153856	0.208465	0.44015	2.39175	2.18422	3.97493
	VIT_05s0020g01920	0.114767	0.248919	0.0508072	0.140621	0.194701	0.175717	0.432082	5.80074	1.33609	0.426728	1.39761	0.919186	0.373787	0.41309	0.689957	0.0406049	0.210742	0.0444887
	VIT_17s0000g04310	18.2759	18.0487	14.0992	17.3694	14.3922	13.6588	22.1332	12.1684	17.728	26.1353	22.1776	21.1183	26.5663	23.7953	24.8047	10.9851	20.9869	28.6417
	VIT_19s0090g00170	1.47292	0.529854	0.812723	1.14123	1.2535	0.854194	3.44745	1.6172	1.6595	3.35125	2.23152	2.5401	5.11406	3.72519	4.22823	0.133163	0.810352	0.271078
	Novel00911	2.77446	0.8788	0.788788	0.175439	0.0477137	0	0.0616278	0.0299874	0.0179154	0.015577	0	0.0304223	0	0	0.0145314	2.49692	3.27505	5.17811
	VIT_03s0063g01770	258.544	323.795	461.796	462.964	392.169	487.356	344.234	519.145	454.912	375.497	475.508	465.123	327.652	404.232	326.988	279.197	226.412	164.222
	Novel00416	0.0848722	0.110875	0.157202	0.246527	0.0635971	0.121482	0.0613032	0.121776	0.0955596	0.31673	0.232436	0.184501	0.262027	0.183967	0.158867	0.90933	2.31712	2.95607
	VIT_14s0066g00450	69.719	84.1143	62.7963	73.1511	63.988	63.3726	78.4723	81.3039	62.0225	69.3583	74.7444	72.3977	67.9204	78.546	78.2471	145.204	93.7776	121.95
	VIT_09s0018g01970	7.19426	4.92045	5.08393	3.17095	2.12592	2.76884	2.85504	1.05868	1.7883	4.81701	3.34797	3.10118	3.8131	3.36831	3.30755	28.2402	12.0678	17.4212
	ENSRNA049463803	0	0	0	0	0	0	0	0	0	0	0	0	0	0	0	0	0	0
	VIT_11s0016g05900	86.8815	100.571	100.886	86.0759	105.939	103.904	66.8137	100.921	77.8995	83.3258	83.7361	83.6908	70.688	71.3168	71.7209	59.8979	64.3372	74.8273
	VIT_10s0003g05560	0	0	0	0	0	0	0	0	0	0	0	0	0	0	0.0411601	0	0.0438811	0.0471071
	VIT_02s0236g00160	0.0169991	0.0654501	0.0112343	0.0843109	0.0212385	0	0.0554359	0.0302256	0	0.0104789	0	0.0104616	0.0590867	0.0457041	0.00978988	0.0638708	0.0590918	0.00983714
	VIT_12s0142g00430	58.0882	43.4088	53.1176	68.7073	53.8358	64.1222	77.1099	65.4423	69.2823	115.292	121.665	107.077	67.6782	62.8471	68.0184	41.0292	26.3352	19.4111
	VIT_07s0031g01290	25.1378	27.7024	26.8805	31.4144	30.8638	29.2891	25.9305	31.6174	26.4887	21.4049	20.9755	24.6478	20.5598	20.2254	29.4968	31.5622	28.4599	29.2735
	VIT_11s0052g01140	1.95175	1.2108	1.32122	3.46289	0.902622	0.726696	1.11388	1.93809	0.860041	1.07252	2.5462	2.06255	1.96441	2.0923	3.86677	39.7408	15.1155	33.971
	VIT_15s0048g02230	26.2148	14.0005	17.4956	40.5638	26.3461	20.7585	53.7305	42.2325	40.4964	54.7826	50.134	42.9597	40.1699	36.7021	47.8383	18.9838	32.8785	30.5661
	VIT_07s0104g00950	17.3013	34.3133	18.1032	16.2703	26.9387	20.6607	12.878	23.8525	14.9967	15.2348	16.4196	18.7966	12.4515	11.8627	14.8033	21.1375	28.1855	28.8559
	VIT_13s0156g00500	1.18462	1.13787	0.800188	0.969239	0.368528	0.663989	0.48037	0.48104	0.423038	0.921785	1.1194	0.698235	1.24061	1.15658	1.21142	0.828075	1.65934	2.17188
	VIT_01s0011g06670	0	0	0	0	0	0	0	0	0	0	0	0	0	0	0	0	0	0
	ENSRNA049458686	0	0	0	0	0	0	0	0	0	0	0	0	0	0	0	0	0	0
	VIT_04s0079g00040	0	0	0	0	0	0	0	0	0	0	0	0	0	0	0	0	0	0
	VIT_14s0036g00830	0	0	0	0	0	0	0	0	0.110565	0	0	0.0958346	0	0	0.089681	0	0	0
	VIT_17s0000g10030	0	0	0	0	0	0	0	0	0	0	0	0	0	0	0	0	0	0
	VIT_11s0016g02800	4.13452	12.7737	5.76458	24.3984	23.3882	8.39532	43.0247	27.2043	29.0691	13.2919	11.6212	24.9661	10.4849	7.27274	5.33124	53.6085	41.1541	47.4074
	VIT_11s0065g00070	0	0	0	0	0	0	0	0	0	0	0	0	0	0	0	0	0	0
	VIT_00s0371g00080	0	0	0	0	0	0	0	0	0	0	0	0	0	0	0	0	0	0
	VIT_01s0026g02140	4.69596	3.81881	5.73403	7.36951	6.4757	5.85646	11.0903	7.1372	9.99785	11.5968	11.7522	10.0121	9.07943	8.44723	9.25076	7.42533	6.23705	8.52821
	VIT_15s0048g00440	7.36775	5.90352	5.23831	6.20287	4.64507	4.87275	6.8619	5.36484	6.79635	6.98152	8.25533	8.25378	6.13339	7.42069	7.19865	4.91654	5.17835	4.8511
	VIT_08s0007g08230	10.3668	13.9262	7.09768	8.58166	13.4069	4.73226	7.42242	5.60813	4.99623	3.90851	3.42245	6.36288	8.19913	5.03015	4.37996	12.3433	12.1945	12.9005
	Novel00995	1.8695	2.48265	2.61049	0.663417	0.55838	0.474688	0.606328	0.437586	0.201221	0.532784	0.555853	0.4463	0.489036	0.644453	0.484217	1.42647	1.11491	1.54097
	VIT_08s0007g03200	15.7381	11.1472	12.4381	8.31599	8.55597	6.70973	17.2481	15.1909	13.0091	13.0694	10.9717	11.4299	15.0545	16.9261	15.9351	12.4463	16.1492	15.9142
	ENSRNA049458647	0	0	0	0	0	0	0	0	0	0	0	0	0	0	0	0	0	0
	VIT_09s0002g08100	4.94576	8.94623	2.55069	1.25785	6.20083	2.75518	9.73903	1.15528	2.29524	7.35099	3.61955	2.37247	4.54538	9.12386	1.96499	1.11359	6.61989	3.39754
	VIT_13s0067g02040	12.9357	10.5492	14.968	9.31266	9.09851	10.3768	6.91729	10.9135	9.90717	8.25525	10.953	9.6215	14.3965	12.9673	15.0514	4.59737	7.42835	4.53898
	VIT_08s0007g08520	11.3052	26.7671	117.778	63.0884	74.6834	7.98351	6.61688	9.858	70.0024	17.5366	7.37068	60.144	24.0363	57.6668	41.7266	65.1626	211.435	233.336
	VIT_09s0002g05080	2.95134	17.5412	5.13127	1.55551	1.94328	2.06998	1.46871	3.97527	2.23546	2.57142	6.60347	3.62941	1.86594	1.38937	1.28613	4.08081	8.04902	3.14804
	VIT_01s0010g02270	0.206134	0.718982	0.180064	0.359426	0	0.585207	0.415825	4.91808	0.189247	0.340729	0.0892041	0.407532	0.575662	0.185627	0.159046	1.48533	2.43467	1.20754
	Novel00612	0.765568	0.562956	0.599555	0.419785	0.693977	0.678161	1.15511	0.581144	0.825829	1.41189	0.90896	0.74497	1.57686	1.15726	0.979049	0.104249	0.284253	0.3125
	VIT_13s0084g00340	16.2127	12.5934	9.3321	7.94576	11.7022	10.677	15.1398	4.32495	5.44099	12.7166	6.77276	4.46024	11.6333	12.5296	5.78784	3.62955	11.1396	10.552
	VIT_13s0064g01820	0	0.051856	0	0.298146	0	0	0	0.0635295	0	0	0	0	0	0	0	0	0	0
	VIT_03s0088g00590	0	0	0	0	0	0	0	0	0	0	0	0	0	0	0	0	0	0
	VIT_18s0075g00620	0.403911	0.0182563	0.670767	0.0870768	0.191603	0.0509936	2.03608	0.8259	0.135489	0.068584	0.280919	0.131345	0.0968747	0.149483	0	0	0.042091	0
	VIT_13s0019g05100	81.7675	40.1347	58.7069	35.0779	21.4929	35.996	23.5919	12.4192	21.9344	38.4754	32.6345	25.9357	25.025	17.9268	16.9314	12.1457	7.4917	9.25124
	VIT_06s0004g07660	35.7924	29.7318	30.9635	54.8921	63.581	74.2103	86.4939	74.5486	91.0381	78.3154	54.0685	63.2598	39.4789	36.0681	32.9821	57.3565	16.8719	20.8221
	VIT_16s0148g00360	0.145849	0.154154	0.140815	0.0490698	0.193899	0.207935	0.150728	0.011477	0.0276414	0.108133	0.0818245	0.116856	0.0134909	0.0523152	0.0131824	0.0114513	0.207036	0.0112642
	VIT_08s0040g01260	9.03747	6.09328	8.21868	8.49233	7.72269	9.22997	11.4551	6.24515	7.24906	9.00268	6.97924	6.8186	6.34675	5.11233	5.42956	5.90275	8.21095	10.875
	VIT_01s0011g02580	0	0.149815	0.256424	0.321171	0.164533	0	0	0	0.648	0.0811789	0	0.702908	0.182544	0.176902	0	10.6205	26.7631	28.1619
	VIT_06s0009g02030	0	0	0	0	0	0	0	0	0	0	0	0	0	0	0	0	0	0
	VIT_18s0001g06120	45.0185	454.11	62.1596	211.887	816.439	166.953	74.9974	63.427	85.6405	35.1395	50.4251	136.862	148.313	73.8766	33.6415	9.08869	131.702	75.2279
	VIT_04s0008g04670	1.07346	1.68457	1.48892	0.802782	1.09399	0.880036	0.419991	1.20578	0.382581	0.734503	0.958372	0.653015	0.483313	0.399782	0.354517	1.27401	0.683861	0.38122
	VIT_03s0132g00300	0	0	0	0	0	0	0	0	0	0	0	0	0	0	0	0	0	0
	VIT_13s0019g04980	0	0.0463068	0.0166011	0	0	0.0147494	0.0146869	0	0	0	0.0563662	0.0311217	0	0.0346484	0.166135	0.0424517	0	0.065977
	VIT_19s0014g05080	0.478956	0.644266	0.46181	0.656742	0.471784	0.521885	2.29533	1.9878	1.7572	2.03878	2.58626	2.3563	3.60424	5.36681	4.89224	4.2981	2.4742	2.00254
	VIT_04s0044g00730	4.224	4.79944	5.28007	3.34408	2.72847	1.84759	1.45521	2.00268	2.35823	3.37402	2.40765	2.6109	5.51302	5.86904	5.2583	2.66564	21.8037	14.2888
	VIT_08s0007g03160	39.0245	27.5167	36.8444	33.9614	25.1929	34.0462	38.7076	34.1008	38.7532	45.194	42.9912	37.606	50.4497	48.978	49.395	106.403	37.7331	35.5902
	VIT_00s0264g00110	0.635948	0.542034	0.296391	0.211099	0.540285	0.298089	0.280392	0.168728	0.274222	0.696484	0.878126	0.634766	0.489942	0.34128	0.470249	0.547112	0.825534	0.780251
	Novel00991	4.00088	9.7509	2.89982	1.14009	2.38211	0.984841	0.110872	0	0.832254	0.104943	0.123736	1.42187	1.06213	0.342781	0	10.2508	7.39248	8.64903
	VIT_13s0156g00540	7.46264	5.42509	4.55606	1.83773	1.49009	1.59921	0.880032	1.01504	0.74308	2.32418	2.63759	1.57661	1.96309	2.05385	1.96934	2.01682	4.53376	4.76619
	VIT_18s0089g01220	56.3709	38.9379	44.4794	48.3539	40.0839	48.0337	27.1608	24.4571	23.1374	35.0845	29.2402	26.9259	30.2119	36.5048	36.6372	54.704	56.0055	61.4865
	VIT_03s0088g00050	1.09573	0.66539	0.541127	0.232816	0.280664	0.18324	0.243085	0.0181513	0.129623	0.303853	0.283745	0.204531	0.149569	0.186137	0.360821	3.49835	1.89272	3.04795
	VIT_13s0067g01230	15.6967	16.7528	17.4438	11.4374	8.03149	16.7451	14.0611	6.44669	15.6107	23.5868	16.1478	20.5519	31.2177	31.2741	26.3565	7.70401	19.0375	15.2162
	VIT_01s0127g00400	0.0255656	0.108948	0	0	0.0166415	0	0	0.0465976	0	0	0	0.0153103	0.0179769	0.0348169	0.0175659	28.8978	49.5801	71.0929
	VIT_02s0012g02160	29.494	26.9512	29.7895	22.0556	26.5199	26.2153	33.9184	33.9197	30.2557	29.3984	29.3709	27.7252	42.936	42.8625	39.9594	52.4496	29.602	25.7848
	VIT_02s0025g02350	0	0	0	0	0	0	0.0448129	0	0	0	0	0	0	0	0	0	0.0421852	0
	VIT_16s0022g02300	0	0	0	0	0	0	0	0	0	0	0	0	0	0	0	0	0	0
	VIT_06s0061g00500	0.0549704	0	0.0238764	0.141062	0.0439176	0.0633667	0.26773	0.471642	0.203427	0.0891165	0.195592	0.303101	0.100412	0.194056	0.107694	0.0615904	0.0649799	0.0447199
	VIT_15s0045g00020	0	0	0	0	0	0	0	0	0	0	0	0	0	0	0	0	0	0
	VIT_14s0030g02290	5.74443	5.84587	7.1087	8.9882	6.37919	6.80675	7.32074	9.4858	6.29461	9.83641	11.831	8.58667	7.88756	10.7101	9.77517	7.20045	8.49103	5.73889
	VIT_18s0117g00120	0	0	0	0	0	0	0	0	0	0	0	0	0	0	0	0	0	0
	VIT_14s0219g00270	10.5908	3.69087	6.55731	10.4965	8.88529	4.36878	13.9396	12.3594	12.4871	15.8956	17.2976	15.7995	20.3607	13.5472	15.696	11.6065	28.058	16.4674
	VIT_10s0042g00370	0.558987	0.695637	0.541992	0.420674	0.496266	0.81526	0.0730745	0.623797	0.625419	0.543153	0.803254	0.667938	0.728987	0.716326	1.01502	0.25978	0.812447	0.927599
	VIT_14s0066g00550	4.06343	3.12689	3.82165	2.32391	2.45545	1.89522	3.20135	2.18297	1.97668	3.77203	3.74568	2.96958	5.37768	6.12802	5.34771	2.851	4.86582	3.55862
	VIT_12s0028g00690	0	0	0	0	0	0	0	0	0	0	0.0977449	0	0	0	0	0	0	0
	VIT_17s0000g05260	54.8123	53.1056	58.3249	53.9146	38.6571	54.8843	38.815	38.1803	49.3684	50.7838	67.5643	62.3615	69.7515	68.1777	83.5354	72.3279	58.3959	82.648
	VIT_06s0080g00810	1.28078	1.4288	0.897621	1.8481	2.41854	2.64255	1.48634	3.57798	3.04086	4.62926	8.21521	6.66115	9.34239	8.60576	10.6302	3.38417	8.45018	6.66147
	VIT_07s0129g01100	11.7222	5.83031	8.23366	3.72117	1.11931	0.910902	0.958818	1.01139	0.725291	3.37291	4.09265	2.15655	2.37997	1.62502	4.34711	39.3787	26.8477	46.6487
	VIT_08s0007g00810	0	0	0.0682709	0.0543625	0.0126938	0.0255259	0.120856	0.558947	0.043452	0.193245	0.347748	0.115152	0.0872868	0.140254	0.279423	1.04327	0.751639	0.615064
	VIT_11s0016g05240	6.09975	4.79681	4.6187	4.69079	3.69882	3.25122	5.14641	2.54458	3.53039	5.36663	3.83277	3.64312	6.97183	5.82908	5.67462	4.65878	6.14775	8.20549
	VIT_15s0048g02090	4.54604	3.60695	3.74716	2.81989	1.87017	3.1977	2.08829	2.42329	2.64594	3.02821	4.22784	3.29091	2.86973	3.22192	2.7996	5.60626	6.67744	6.00358
	VIT_12s0121g00230	0.449362	0.178105	0.10841	0.10513	0	0.0209546	0	0.0109802	0.012565	0.0226391	0	0.0108231	0	0	0.0757763	6.3341	10.2601	20.5701
	VIT_01s0146g00140	18.7465	19.532	24.0399	20.7455	22.5869	23.547	26.3335	31.3513	28.787	34.2342	30.7017	29.7717	30.399	27.7078	32.7368	10.6939	13.0412	15.7316
	VIT_16s0100g00310	14.6801	11.5443	10.6068	3.74292	2.68839	3.67512	1.91748	1.05475	0.91793	1.72521	1.54788	1.25428	1.56027	1.67931	1.71649	12.3661	9.33067	9.32061
	VIT_13s0074g00390	23.6734	9.94835	10.9736	10.644	5.21519	4.6052	7.26551	6.12059	5.02237	11.9411	14.8461	8.64496	10.6782	9.58482	15.8731	7.73247	20.7344	30.1624
	VIT_01s0026g00610	13.4998	9.99091	9.88997	8.38161	7.62521	7.957	10.102	6.43781	6.55923	11.1098	9.92246	8.1488	14.0583	14.7314	12.0284	5.35846	8.85252	8.84331
	ENSRNA049459229	0	0	0	0	0	0	0	0	0	0.355954	0	0.709694	0	0.387559	0	0.339207	0.259261	0
	VIT_03s0038g03380	0	0	0	0	0	0	0	0	0	0	0	0	0	0	0	0	0	0
	VIT_15s0107g00410	2.02983	1.75192	1.7735	2.84439	2.50948	2.91244	3.9497	2.63186	3.44315	3.88206	2.57117	3.53747	4.05142	3.65375	3.44545	0.912929	2.3537	2.15922
	VIT_04s0023g01000	5.00726	4.35653	4.64025	3.68415	2.46577	3.45036	4.44329	3.50148	4.34474	6.75814	7.17839	5.57166	8.01834	8.485	10.4254	14.104	17.3932	20.4698
	VIT_11s0016g02510	5.05175	4.51028	3.19108	4.11438	3.84301	2.77192	5.42859	3.7805	3.5556	5.00932	5.80004	4.63978	4.57989	4.36967	4.66812	2.6731	4.80676	5.89959
	VIT_12s0059g01590	42.1081	14.5912	19.5321	16.9414	7.87054	4.73544	6.83337	4.72073	3.4656	9.46274	9.47293	6.39237	3.50064	3.58404	5.41108	7.05415	5.95206	9.96787
	VIT_01s0137g00430	10.3212	8.94716	11.8677	6.92326	6.50052	9.84203	2.54929	3.68068	2.50661	3.0283	3.77099	3.12856	2.9975	3.21983	4.52335	7.90621	7.44424	8.17952
	VIT_03s0063g01950	0.0267161	0.0253518	0.0348124	0	0	0	0	0	0.0360972	0	0	0.0310931	0.0365087	0.283095	0.324715	0.851177	3.42538	4.75132
	VIT_04s0023g03430	18.9222	11.7873	12.8922	10.0411	8.90657	13.6109	14.3713	5.08825	9.31098	16.2469	10.2916	9.93961	13.6862	13.4761	10.9354	12.8292	13.0952	14.6998
	VIT_12s0028g03360	0.383164	0.414347	0.471903	0.764087	0.82054	0.698101	1.68992	0.932371	1.47642	1.04534	0.792832	0.803814	0.750697	0.811131	0.728329	6.36946	2.67635	6.57599
	VIT_12s0059g02110	9.72825	9.715	9.11431	7.67195	7.18008	7.15652	5.25952	4.68364	3.6267	7.55421	7.29048	6.89733	6.41953	5.33176	6.60907	8.36736	12.3364	14.5715
	VIT_15s0046g00200	24.7134	23.8652	28.9661	18.646	18.4758	19.8637	16.489	18.9442	18.5668	15.1356	19.419	18.5387	11.4026	13.0822	13.5069	18.3526	9.23518	9.8594
	VIT_12s0028g01370	1.63355	0.930336	1.15716	1.63483	3.68429	2.59725	1.72674	0.610171	0.646118	4.71577	3.1177	1.28237	4.03315	4.61205	1.31346	1.70655	0.211408	0.239438
	VIT_12s0059g01840	0	0	0.190567	0	0	0	0	0	0	0	0	0	0	0	0	0.330813	0	0
	VIT_13s0067g00300	0	0	0	0	0	0	0	0	0	0	0	0	0	0	0	0	0	0
	VIT_06s0061g00740	13.2949	9.69855	13.1091	7.09445	5.42483	6.18179	6.67934	5.8381	4.99758	8.27888	7.48137	6.67872	12.5615	12.2693	11.2968	5.54697	9.79762	9.44733
	VIT_03s0017g00960	0	0	0	0	0	0	0	0	0	0	0	0	0	0	0	0	0	0
	VIT_19s0135g00140	0	0	0	0	0	0	0.125114	0	0.0194572	0.0338103	0.0199472	0.0323513	0.0381775	0.0367847	0.121581	0	0	0.0180623
	VIT_11s0065g00530	0	0	0	0	0	0	0	0	0	0	0	0	0	0	0	0	0	0
	VIT_05s0020g01840	13.5428	7.92846	9.75621	6.60482	4.13903	4.66146	8.49467	4.61708	6.36609	8.07226	7.73897	7.05538	7.44375	7.46073	8.68775	11.7182	5.25282	6.46895
	VIT_19s0027g01200	0.021435	0	0.0567173	1.11326	0.0543411	0.0762855	0.0494953	0.0777367	0.151178	0.214728	0.154735	0.105975	0.0907384	0.0291915	0.12965	0	0.0462613	0.0286676
	VIT_19s0085g00090	0	0	0	0	0	0	0	0	0	0	0	0	0	0	0	0	0	0
	ENSRNA049468266	0	0	0	0	0	0	0	0	0	0	0	0	0	0	0	0	0	0
	VIT_11s0037g00220	4.05522	3.98806	3.70704	3.74795	6.30872	4.6069	4.74478	3.54566	2.56771	6.47205	4.46908	4.09829	6.69658	7.99916	3.99945	0.874705	4.70337	3.53205
	VIT_07s0031g00150	0	0	0	0	0	0	0	0	0	0	0	0	0	0	0	0	0	0
	VIT_10s0071g00090	0	0.0343969	0	0	0	0	0	0	0	0	0	0.0421867	0	0	0	0.0754965	0	0.0413588
	ENSRNA049469239	0.935482	0.354495	0.35215	0	0.164135	0.484368	1.01184	0.480167	0.555165	0.500139	1.09096	0.325596	0.74866	0.725253	1.35363	0.920738	0.121426	0.49054
	VIT_04s0023g02780	7.77067	9.05181	10.2504	8.34278	8.55732	12.6773	7.52118	10.3633	13.3045	11.69	13.8917	12.3999	24.7202	28.2835	29.9707	7.14142	26.1849	21.3707
	VIT_10s0071g01090	0.0749651	0.0366042	0	0	0	0	0	0	0	0	0	0	0	0	0	0	0	0
	VIT_08s0040g01370	116.405	292.727	192.118	72.9371	233.789	85.3515	41.1536	68.1538	27.8195	23.4887	55.3748	80.2592	106.159	149.826	129.312	121.837	162.371	115.321
	VIT_02s0012g00100	193.091	158.807	147.48	177.482	132.681	157.354	128.365	91.2334	117.807	153.483	153.693	147.478	162.481	173.991	165.737	279.018	256.968	369.025
	VIT_07s0005g00470	13.1548	16.3046	10.2504	12.322	11.8332	11.9916	16.299	10.2325	14.8775	16.5651	16.1588	17.0385	21.2455	19.077	18.2646	5.81717	13.3673	10.4436
	VIT_00s0192g00060	0	0	0	0	0	0	0	0	0	0	0	0	0	0	0	0	0	0
	VIT_02s0025g00660	0	0	0	0	0	0	0	0	0	0	0	0	0	0	0	0	0	0
	VIT_14s0128g00310	7.45838	4.19522	4.49797	3.6721	5.07808	4.39606	8.61346	1.89994	2.9277	9.01039	5.06558	4.34035	8.39118	8.08178	3.77961	2.47059	4.01116	4.23055
	VIT_13s0067g02560	1.66828	2.93587	2.55652	2.14435	2.34054	1.64714	29.1479	9.79377	16.81	20.6436	8.96276	13.3364	14.5644	15.2628	22.1233	6.16651	6.00259	4.85789
	VIT_12s0028g01410	31.6065	74.0654	29.3277	38.5371	121.214	38.4261	54.9888	46.8066	67.3091	51.4638	45.2642	66.5764	59.4927	47.5423	35.6601	24.6936	42.3385	30.763
	VIT_18s0001g11140	24.4152	22.5108	23.8078	23.6036	24.0518	23.8676	28.778	22.8196	22.8607	72.2558	70.3674	49.5416	90.6928	96.6239	87.9248	30.1408	34.7395	28.1117
	VIT_08s0007g00860	0	0.0192475	0.0193801	0	0.130711	0	0	0.0175608	0	0	0	0	0.0204269	0	0	0.0327402	0.0131858	0.0942838
	VIT_05s0020g03260	0	0	0	0	0	0	0.0138866	0.0125537	0	0	0	0	0	0	0	0.858592	0	0.114314
	VIT_04s0023g00800	56.2416	50.5855	52.759	74.8217	83.5227	73.0327	116.323	132.775	117.896	153.633	170.926	157.209	126.736	131.758	136.988	45.9749	52.8671	57.6672
	VIT_13s0139g00330	0	0	0	0.202167	0	0	0	0	0	0	0	0	0	0	0	0	0	0
	VIT_02s0012g02710	7.75602	6.8653	7.73259	8.25037	7.11767	9.25724	9.26259	8.99153	7.88016	10.7433	14.9632	10.8916	12.666	14.7577	11.808	7.16786	9.42032	6.5981
	VIT_14s0030g00440	90.523	57.6132	65.2118	80.032	68.7478	65.8646	122.332	104.154	109.103	118.416	121.196	113.878	141.689	128.492	142.542	61.1161	117.941	68.7596
	VIT_00s0965g00010	9.82057	6.06277	8.46985	7.70681	5.02651	4.73939	4.36645	5.7589	3.58394	2.58353	2.0872	3.03552	2.06132	1.64113	3.4636	21.7993	6.32816	8.66277
	VIT_05s0020g04260	1.15577	1.64586	1.74677	0.683455	0.829534	0.590825	0.237697	0.23836	0.251244	0.592069	0.742367	0.684538	0.824266	0.832583	0.683073	1.12702	1.77253	1.62163
	VIT_02s0025g04550	39.0901	13.1446	17.2454	16.7343	8.33259	6.07642	10.6316	7.5267	6.21751	12.1102	13.4944	9.05772	9.41911	10.3453	15.6233	18.2031	26.803	49.4127
	VIT_05s0102g00670	0.0870769	0.112393	0.057547	0.0867834	0.294031	0.186248	0.482151	0.154027	0.214237	0.402857	0.154893	0.0535892	0.393652	0.321911	0.0752222	0.0742227	0.158502	0.16868
	VIT_12s0134g00090	0	0	0	0	0	0	0	0	0	0	0	0	0	0	0	0.336001	0.0616891	0.335963
	VIT_03s0063g02680	5.48737	3.82859	6.2397	2.59311	2.575	2.63696	3.03617	2.53225	2.67691	4.00619	4.92619	3.2565	7.03281	6.05074	8.35625	2.9333	7.07785	3.48112
	VIT_14s0030g00560	0	0	0	0	0	0	0	0	0	0	0	0	0	0	0	0	0	0
	VIT_07s0151g00650	191.296	169.384	197.025	182.719	149.725	163.261	140.683	173.535	152.991	171.393	174.377	146.633	181.966	179.421	216.758	239.943	238.714	209.296
	VIT_10s0523g00030	25.2115	19.4936	22.0723	30.4327	23.4368	23.7484	38.3392	23.7253	31.1315	43.2478	36.7208	36.3028	33.9189	32.1089	29.4671	11.9163	10.8924	9.20593
	VIT_02s0025g03770	1.04274	0.821032	1.11824	0.256531	0.678318	0.685903	0.132906	0.0918163	0	0.0960632	0.283374	0.233711	0.270906	0.209183	0.862354	0.0869288	1.20046	0.918705
	Novel00271	18.9018	12.6222	12.2849	10.1954	9.67961	10.9756	8.86059	4.95483	5.72191	12.8391	9.63264	8.04572	12.6384	11.8478	9.63812	15.1276	17.8714	14.7795
	VIT_13s0067g03420	31.1127	26.1269	31.7495	20.6712	16.6673	20.9775	14.4891	14.6624	16.4446	19.1385	18.4529	17.6088	19.8064	19.7973	20.0139	32.2458	35.1278	44.1816
	VIT_16s0013g00900	6.18709	7.72668	23.6446	5.8591	2.36896	0.836337	0.104923	0.799139	0.327108	0.614938	0.98976	0.84798	1.74998	3.70013	4.0889	3.69886	8.26813	10.9593
	VIT_00s0753g00020	10.8288	4.18752	7.93512	4.72094	3.33393	4.16474	4.59181	5.38999	4.29239	10.3035	14.0137	8.58102	8.28638	10.6601	11.0416	1.36922	5.98668	3.8543
	VIT_16s0022g02210	0.076398	0.104547	0.0982427	0	0.0243336	0.046355	0	0.022712	0	0	0	0	0	0	0.0218423	3.37106	2.68338	1.6937
	VIT_04s0023g01820	15.6291	14.9249	11.6993	8.82333	10.5479	10.5947	7.9827	6.40978	7.45901	10.2781	7.67099	7.98717	9.31639	11.5429	10.5977	12.4634	14.5056	13.9905
	VIT_18s0072g00240	10.0904	8.90376	8.85882	6.61008	6.01414	5.36357	8.08539	7.36083	7.20162	7.731	9.19499	9.18953	8.15342	9.33538	8.74143	19.1503	19.1293	20.0005
	Novel00402	2.8329	1.46188	2.13764	1.4225	1.034	1.13873	0.868606	0.619287	0.684295	0.661828	1.13929	0.773784	0.894403	0.885073	0.901112	0.302469	0.86382	0.748963
	VIT_12s0034g02370	3.81287	3.33138	5.47745	2.83008	3.15567	4.41579	1.12041	1.99198	2.12022	1.89939	3.19312	2.933	3.47292	5.10253	4.58314	0.674495	1.18087	2.05639
	VIT_03s0017g02300	5.13364	5.0834	5.36522	2.48977	2.48023	2.35217	2.54848	2.50692	1.70909	2.60359	3.2752	2.40464	3.23385	3.37629	3.76997	9.80522	7.42429	8.34648
	VIT_05s0020g04990	1.21372	8.20051	3.29777	11.6678	32.8472	4.85736	21.7434	40.7116	26.7941	8.3086	4.8162	25.2047	3.96997	6.91304	1.35318	7.6743	7.65107	6.24678
	VIT_00s2197g00010	13.5491	13.9636	11.934	12.1835	7.77148	13.4859	14.136	1.9903	11.3342	10.471	6.25632	11.4546	12.0132	9.05751	6.57623	12.6837	12.4981	12.5017
	VIT_12s0057g00620	0.00957946	0.0859497	0.0246302	0.0130661	0.0580384	0.0215854	0.0123191	0.0113108	0.0522404	0.0116432	0.0259504	0.0334468	0.0394043	0.0126956	0.0255829	0.0310636	0.72469	0.335204
	Novel00547	0.470252	0.899042	1.74812	6.0636	5.72056	9.25814	7.38255	8.29644	9.15123	4.75153	5.48617	7.51868	0.400355	0.352065	0.287621	1.26227	0.175871	0
	VIT_02s0012g01030	0.157999	0.0816655	0.133352	0.243532	0.0904758	0.0535286	0.252847	0.197822	0.102676	0.0570223	0.100041	0.0673043	0.179948	0.22337	0.212154	2.61879	1.15097	0.8371
	VIT_08s0007g00710	25.799	20.6203	29.2403	5.75394	4.11129	3.90613	5.14642	5.78341	4.69264	6.74786	5.12839	5.80257	6.9708	7.06329	7.78522	75.759	14.4606	20.2686
	VIT_10s0116g01730	7.06856	9.5594	9.1338	13.1982	15.5963	18.7173	25.3548	11.3791	17.8845	21.2293	15.3739	15.6964	20.8745	23.144	17.4601	2.02306	4.19391	2.90289
	VIT_05s0077g01910	1.25017	3.10947	2.41912	2.58673	1.46727	1.10252	10.2195	5.63079	7.1591	2.4641	1.5912	2.47325	2.18086	1.58136	2.19916	1.36617	1.11181	0.347533
	VIT_14s0128g00480	22.2628	31.4266	19.4707	26.7289	24.85	24.0306	36.0476	29.215	29.3922	28.3612	24.0019	25.3279	32.8132	39.3586	31.2053	20.7389	32.4923	29.3012
	VIT_16s0050g00780	0.766567	0.48803	0.333862	0.535629	0.60763	0.382059	0.883668	0.34374	0.339443	0.715232	0.42346	0.673344	0.611862	0.560794	0.658958	5.98131	2.09567	3.70946
	VIT_11s0016g02570	12.4736	10.1224	9.52803	11.8505	8.96279	7.20021	6.70734	7.17294	5.36332	5.03588	7.70115	8.20022	7.4225	8.34269	8.64629	34.5186	24.4281	25.0125
	VIT_15s0021g01190	0	0	0	0	0	0	0	0	0	0	0	0	0	0	0	0	0	0
	VIT_14s0006g02280	6.4269	6.20117	5.59493	5.08511	5.05318	7.17429	8.46883	5.15702	8.88091	12.2572	10.5808	10.0046	11.355	11.6267	9.93676	4.70771	8.37606	7.47119
	VIT_03s0167g00100	2.23617	2.72082	2.14485	1.6075	0.815313	1.34925	0.874418	0.78923	0.923002	0.816165	1.63114	1.40409	2.99053	3.99815	4.0443	12.4184	4.13291	7.02651
	VIT_01s0010g00010	0	0	0	0	0	0	0	0	0	0	0	0	0	0	0	0	0	0
	VIT_04s0008g00240	0.119267	0	0.0197051	0.0206264	0	0	0	0	0	0	0	0	0	0	0	0	0.0183068	0.0196527
	VIT_07s0005g01330	42.7419	54.456	45.2815	61.1527	66.0194	63.7999	50.7749	65.4684	55.8334	55.5484	69.7956	69.4004	51.9861	55.5659	62.5028	58.0991	72.0219	64.6052
	VIT_05s0077g02190	0.401264	0.165815	0.262024	0.228447	0.362829	0.0781987	0.315552	0.317512	0.466013	0.605168	1.47339	1.12663	0.340532	0.658674	0.416773	0.633702	0.448773	0.548286
	VIT_15s0048g00160	0	0.0253518	0	0	0	0	0	0	0	0	0	0	0	0	0	0	0	0
	VIT_16s0039g01640	16.4191	15.5701	18.471	18.125	13.4059	15.0827	9.7144	12.414	11.6801	11.3886	12.2758	12.6008	14.5931	17.0153	18.5692	11.5663	15.9345	12.3341
	VIT_01s0127g00580	18.555	11.3145	12.3031	8.60713	5.10539	7.72749	8.59805	4.18851	6.10867	11.7662	9.60265	9.4276	8.70294	7.00358	6.25435	5.99626	7.25975	7.1279
	Novel00007	0.586576	1.65808	0.531061	0.822336	0.725756	0.500225	0.494985	3.57169	0.417938	0.872321	0.39144	0.656632	0.663119	0.427414	0.729137	0.600511	1.15824	1.0297
	VIT_16s0013g01690	0.0622121	0	0	0	0	0	0	0	0	0.155747	0.0918869	0	0.174983	0	0	0	0.155012	0
	VIT_18s0166g00130	16.4974	10.6831	13.1069	14.1713	11.8869	10.2796	14.9346	16.1885	14.4859	18.7865	23.3518	17.5456	16.3559	14.7203	17.4191	14.0107	8.69736	10.0664
	VIT_04s0044g01330	4.76891	6.36621	4.0762	3.0721	3.48361	3.3581	3.16805	1.46257	2.18322	3.16165	2.40743	2.76165	4.25736	4.23804	2.6019	3.88485	7.54634	7.36553
	VIT_08s0007g07520	8.29224	21.3271	11.4851	9.82998	14.3165	17.1971	14.1173	22.2121	10.2405	17.1904	23.6814	18.8009	17.183	19.2156	18.7201	14.8143	17.3641	15.4855
	VIT_04s0008g04260	0.0659412	0.0254618	0	0.0182991	0.115226	0	0	0	0	0	0	0	0	0.0177801	0	11.9142	4.65471	12.902
	VIT_18s0122g00570	0	0.0321361	0	0	0	0.0381545	0	0	0	0.0412216	0	0.0394138	0	0	0	0	0.030024	0
	VIT_11s0016g04270	0.0358854	0.0580951	0.0467954	0.838995	0.156316	0.0205052	0.409347	0.277379	1.80076	13.1524	3.26513	4.46544	2.1697	1.25338	2.54028	6.3689	2.29724	8.10438
	VIT_19s0015g02350	0	0	0	0	0	0	0	0	0	0	0	0	0	0	0	0	0	0
	VIT_03s0038g01130	0	0	0	0	0	0	0	0	0	0	0	0	0	0	0	0.0488585	0.0196772	0.296166
	VIT_08s0007g07660	88.208	78.9719	82.2559	90.9986	95.6127	104.559	58.2342	66.1185	64.954	66.8705	69.2304	62.8437	52.5436	52.0801	58.3962	33.568	59.569	46.3275
	VIT_17s0053g00730	0	0	0	0	0	0	0	0	0	0	0	0	0	0	0	0.179315	0	0.0428051
	VIT_15s0021g01940	19.9021	14.3534	17.7361	15.3996	12.2907	15.9814	19.0104	15.7839	17.6498	23.1322	21.5473	19.6182	24.9553	26.1483	25.5665	9.65216	17.507	17.9775
	VIT_00s0370g00010	23.922	43.8807	21.1023	23.9856	45.5492	19.2539	21.1396	11.1844	16.9617	24.0157	20.6618	26.1377	25.0374	18.0983	13.762	14.2779	23.6486	19.452
	VIT_16s0100g00650	209.14	182.985	167.683	204.746	170.858	156.182	125.784	162.512	132.166	138.995	176.133	161.699	167.321	172.52	199.217	323.171	253.88	362.209
	VIT_15s0048g00740	35.1613	63.1853	35.6085	18.0617	36.035	24.6785	3.5222	4.71313	4.66147	5.44691	8.4632	6.2405	18.6085	22.895	16.7939	20.0838	53.6692	34.2239
	VIT_13s0175g00020	0	0	0	0	0	0	0	0	0	0	0	0	0	0	0	0	0	0
	VIT_17s0000g02750	414.2	329.904	367.532	304.037	246.498	227.905	241.756	272.795	227.313	269.884	304.027	282.183	287.914	271.689	346.546	472.84	427.889	553.647
	VIT_11s0016g02300	24.1073	35.6562	26.1668	23.5102	29.2461	22.4923	14.5825	19.4433	14.8017	18.9977	25.2087	21.7004	14.1223	14.8289	15.1296	26.8442	32.8098	36.4605
	VIT_01s0011g03820	20.4781	25.3177	18.6205	19.5615	20.4809	17.4291	19.2843	14.4091	14.102	17.2049	14.5517	14.2862	17.384	16.0054	14.9872	11.9176	14.3663	13.2013
	VIT_03s0088g01130	0.985577	0.574702	0.270708	0.38189	0.600894	0.311913	0.952847	0.173965	0.315645	0.89446	0.538675	0.468024	0.779633	0.638006	0.367151	0.133857	0.6039	0.607666
	VIT_03s0038g03760	0.0900163	0.259936	0	0.0548836	0	0.0514361	0.16864	0.0530753	0	0	0.058152	0	0.0623883	0.302525	0	0.0475437	0.0809507	0.0520912
	VIT_00s0233g00090	0.0704839	0	0.0315062	0	0	0	0	0	0	0	0.0307978	0	0.0662494	0	0	0	0	0
	VIT_13s0073g00160	12.6942	8.76967	12.4232	15.3229	13.0727	17.343	13.3375	9.39876	11.1821	14.1128	12.2051	12.87	15.5015	15.1107	13.2521	23.3815	10.5045	11.1819
	VIT_01s0026g00420	0.348367	0.3617	0.331682	0.530106	0.216866	0.278823	0.512261	0.13269	0.289533	0.902192	0.948284	0.499941	1.03835	0.939483	0.878735	0.448492	0.922128	0.939401
	VIT_18s0001g06830	7.12497	5.15711	6.66862	7.35929	6.43001	6.3779	6.26582	4.90493	5.9824	7.55723	8.55104	8.05249	6.98625	7.20129	7.27163	9.35096	8.5317	9.04386
	VIT_18s0072g00110	40.0482	45.8581	35.2452	25.6346	33.2945	39.404	17.6693	41.1367	28.0955	41.9216	57.8565	47.2964	41.8392	55.9349	55.3445	48.2283	50.8334	54.5584
	VIT_05s0020g03630	1.54285	1.32348	0.987511	1.73591	1.83457	1.95822	2.44401	2.17774	2.08118	2.55388	2.75636	2.26985	3.31691	2.99361	3.44989	1.05173	1.54211	1.37803
	VIT_15s0024g00070	49.3663	56.8219	46.897	43.4685	38.2929	36.6367	32.2092	27.1037	27.8559	33.4471	27.0768	32.5856	16.7354	17.9103	16.926	91.8008	89.7454	110.392
	VIT_01s0011g02600	0.163089	0.368426	0.422313	0.280042	0.101155	0	0.0460673	0.0484839	0	0.0998911	0.111237	0.0996535	0.0563969	0.0543394	0.21112	2.22574	1.1923	1.22213
	VIT_11s0016g01250	8.47125	3.41307	5.91773	3.04745	2.04663	2.26764	3.10886	3.10239	2.21298	6.75021	6.9459	4.75285	7.80505	6.27005	10.527	2.54628	4.35561	6.10503
	VIT_18s0001g10690	30.2406	18.5007	20.3863	45.0572	35.2671	32.4732	94.1826	109.327	99.6104	108.596	116.087	92.4826	86.8339	79.9904	76.7701	12.8295	7.48146	4.8847
	VIT_05s0094g01410	3.54097	4.23715	2.35339	2.47596	2.1591	2.08823	2.01099	1.39082	1.56281	2.6785	2.70177	2.52943	2.49763	2.88449	2.38625	4.03238	7.02639	5.53337
	VIT_02s0154g00180	0	0	0	0	0	0	0	0	0	0	0	0	0	0	0	0	0	0
	VIT_13s0067g00450	79.1738	69.9724	75.4278	81.8969	80.6338	84.6049	74.0494	96.949	85.6708	83.4155	103.696	103.673	96.4227	99.2026	110.206	65.4562	49.293	49.0425
	VIT_11s0065g00710	12.6484	12.5608	14.119	11.9929	11.5735	12.2572	10.1178	11.8347	11.0514	12.9564	13.3432	12.3789	18.7977	18.2791	18.1951	12.2408	15.5756	16.3911
	Novel00781	0.466952	0.324118	0.376633	0.326574	0.359666	0.292584	0.45686	0.39855	0.490937	0.875644	0.591133	0.514132	0.660954	0.544625	0.598419	0.10728	0.101409	0.187772
	VIT_00s0567g00060	0.54207	0.278574	0.753018	0.620383	0.627631	1.1693	0.123269	0.471377	0.375162	0.205871	0.251107	0.261487	0.945365	2.13792	2.65542	0.374156	0.601608	0.898028
	VIT_17s0000g02170	9.27334	7.6761	8.34294	9.77983	11.7684	12.0052	15.6837	19.8622	19.9174	12.9869	13.4038	15.2425	14.093	14.1392	16.9628	9.5705	14.2441	13.568
	VIT_03s0063g00330	1.79509	2.03465	1.03074	0.658078	1.37298	0.501898	1.15712	0.426275	0.6606	1.91264	0.889117	1.22277	1.22054	1.05941	0.727774	0.794053	1.37916	1.65556
	VIT_04s0043g00200	0	0	0	0	0	0	0	0	0	0	0	0	0	0	0	0	0	0
	VIT_10s0116g00680	32.9885	14.7931	17.1674	26.3752	15.4529	10.2514	35.6882	21.7328	19.6029	19.0313	18.8272	15.4399	19.2928	16.803	22.2225	21.4132	21.7966	26.8772
	VIT_11s0016g00230	0	0	0	0	0	0	0	0	0	0	0	0	0	0	0	0.0196411	0	0
	VIT_01s0026g01920	0.106078	0	0	0.127524	0	0.127817	0	0	0	0	0	0	0	0	0	0	0	0
	VIT_16s0115g00500	0	0	0	0	0	0	0	0	0	0	0	0	0	0	0	0	0	0
	VIT_01s0010g02090	12.9433	13.335	16.7883	10.6604	12.1152	12.8988	7.70965	17.0216	11.2741	12.2929	15.4089	12.7475	15.6122	16.7588	19.3745	12.7761	14.0664	12.8807
	VIT_19s0014g01430	7.33651	5.81888	6.09989	3.74017	3.99834	3.7266	3.69331	12.1184	3.88913	3.85263	4.7994	4.51252	3.31457	3.18614	3.09903	8.34304	7.84106	9.04892
	VIT_00s1675g00010	0.18679	0.0711732	0.122929	0.157714	0.114076	0.0714977	0.193609	0.185017	0.303201	0.270188	0.131495	1.49845	0.304619	0.252124	0.877078	0.139698	0.314865	0.23232
	Novel00939	0.0685976	0.0225122	0.0673937	0.273465	0.0416935	0.223755	0.0447409	0.408258	0	0.10584	0.138563	0.0624621	0.071555	0.0921141	0.414633	0.183218	0.0210587	0.189669
	VIT_17s0000g08350	8.23721	6.77837	5.84277	2.98964	2.48362	2.64604	3.92134	1.29298	2.1716	4.67788	2.71035	2.82108	9.85927	6.49527	5.20769	0.858687	2.63662	2.78
	VIT_13s0047g00890	0	0	0	0	0	0	0	0	0	0	0	0	0	0	0	0	0	0
	VIT_01s0146g00470	0	0	0	0	0	0	0	0	0	0	0	0	0	0	0	0	0	0
	VIT_06s0009g03070	0	0	0	0	0	0	0	0	0	0	0	0	0	0	0	0	0	0
	VIT_00s0682g00040	0	0	0	0	0	0	0	0	0	0	0	0	0.115198	0	0	0.271987	0.1759	0
	VIT_13s0067g01460	0.0822731	0.0803847	0.027284	0.0411455	0.0766734	0.0858447	0.410493	0.0983203	0.0576039	0.178314	0.245293	0.210772	0.244008	0.194145	0.338371	0.129858	0.32255	0.384603
	VIT_10s0405g00050	1.11568	0.776368	0.811103	1.18838	1.62417	1.9735	3.02766	4.17367	3.99468	4.07429	4.72988	4.90122	3.35819	3.07607	3.75454	3.04407	3.34194	3.39916
	VIT_15s0021g00130	0.13741	0.0737981	0.0879541	0.0630693	0	0	0	0	0	0	0.0883463	0.0818692	0.0317534	0.0611899	0.166754	0.921578	2.03639	2.06207
	Novel00401	5.54272	12.9889	14.1991	14.4736	19.4505	4.03513	8.61971	10.3649	15.3056	8.9012	10.0179	21.6343	10.5048	13.1484	8.47967	44.7043	27.6268	16.3676
	VIT_02s0012g02210	0	0	0	0	0	0	0	0	0	0	0	0	0	0	0	0	0	0
	VIT_06s0061g01540	20.1947	14.3797	17.183	15.2011	10.7029	8.80476	12.8614	10.3289	12.0033	10.9027	9.55214	9.31442	16.2662	14.4997	17.3961	8.07731	12.4196	11.4832
	VIT_18s0072g00950	13.823	14.9084	13.2969	15.2653	15.3319	13.1138	8.45017	7.18734	7.5858	10.7364	10.6746	9.98954	9.90685	9.18389	8.86496	11.4862	12.744	13.41
	VIT_14s0108g00010	103.648	90.8708	96.7616	119.027	89.4303	97.493	105.563	106.985	107.258	95.7134	101.58	104.689	124.274	124.226	152.032	189.081	126.317	157.931
	VIT_06s0061g00440	353.7	504.834	613.959	418.568	575.238	501.633	410.257	601.021	609.399	415.813	505.662	517.582	244.682	261.086	283.847	475.259	569.652	433.892
	VIT_00s0218g00210	0	0	0	0	0	0	0	0	0	0	0	0	0	0	0	0	0	0
	VIT_04s0069g00640	0	0	0	0	0	0	0	0	0	0	0	0	0	0	0	0	0	0
	VIT_00s0184g00180	0.427432	0.324056	0.359463	0.681257	0.553293	0.347469	0.472059	0.428716	0.4099	0.707607	0.495269	0.635483	0.546825	0.418352	0.431808	0.14438	0.257305	0.638479
	VIT_00s0274g00060	1.33694	1.71855	2.09679	0.988564	0.753864	2.11299	0.24501	0.266972	0.847139	0.671003	0.744436	0.895818	1.33254	1.33229	2.30765	0.638932	1.83152	1.6844
	VIT_00s0595g00010	0	0	0	0	0	0	0	0	0	0	0	0	0	0	0	0	0	0
	VIT_12s0035g00570	0.030343	0	0	0	0	0	0	0.0363026	0	0	0.0448164	0	0	0.0413843	0	0	0.103289	0.116792
	VIT_07s0005g05900	0.0237281	0.0225164	0	0	0	0	0.05324	0	0	0.0577222	0.0302237	0.113993	0.032589	0	0	0.0247102	0.0707978	0
	VIT_04s0023g03510	47.6356	42.6693	52.3031	58.7126	39.9847	62.0594	69.7679	33.6211	58.9583	68.3354	54.2408	55.3843	69.2889	80.4702	71.5659	83.7801	27.1792	33.3502
	VIT_13s0067g02800	0	0	0	0	0	0	0	0	0	0	0	0	0	0	0	0	0	0
	VIT_12s0121g00040	0	0	0	0	0	0	0	0	0	0	0	0	0	0.0347114	0	0	0	0
	VIT_08s0040g01660	0.0362479	0.115704	0.515761	0.0494413	0	0.0408387	0	0.210701	0	0	0	0	0.0495344	0.0959359	0.137964	0	0.0321362	0.0413588
	VIT_10s0003g02480	0	0	0	0	0	0	0	0	0	0	0	0	0	0	0	0	0	0
	VIT_12s0059g01980	36.9001	74.9405	39.0303	52.2331	74.5292	50.0595	30.62	36.5552	30.657	24.8584	30.9097	34.0239	34.6325	39.1421	43.037	37.8705	55.3972	53.5352
	VIT_19s0027g01590	0	0	0	0	0	0	0	0	0	0	0	0	0	0	0	0	0	0
	VIT_00s0245g00040	0	0	0	0	0	0	0	0	0	0	0	0	0	0.0605049	0	0	0	0
	VIT_11s0052g00110	1.04706	0.805757	0.482801	0.393981	0.453465	0.268023	0.724224	0.370643	0.396712	0.559233	0.751184	0.446211	0.708288	0.761171	0.59495	0.442841	1.38618	1.38909
	VIT_08s0040g00310	23.9479	13.1129	16.1491	11.3612	6.95329	7.59892	9.36723	6.17009	5.39225	10.0971	8.1342	6.3516	10.3118	8.17976	9.8273	12.2998	10.5516	8.76229
	VIT_09s0096g00490	0.0960579	1.10385	0.930268	0.176972	0.228696	0.0996298	0.0137627	0.0142617	0.808784	0.193835	0.0508388	0.919234	0.30277	0.406092	0.0303109	9.48575	10.0117	11.3227
	Novel00026	2.24044	1.92067	1.35912	0.758027	1.15147	0.766922	0.50022	0.711023	0.594914	1.05322	0.882667	0.950007	1.18634	1.21502	1.07865	1.25512	1.74003	1.11829
	VIT_17s0000g04070	9.32643	8.88345	5.64299	7.52995	6.6446	7.01887	6.00033	6.51985	4.60214	6.90123	6.59482	5.6412	6.70899	6.04006	6.14436	7.06312	9.83384	10.9162
	VIT_18s0001g08040	13.8584	24.6456	4.48668	4.39566	19.7696	2.47005	0.498329	1.73704	0.338732	1.77671	1.87745	4.88716	7.6947	5.69537	4.43962	10.2544	24.6005	23.1529
	VIT_02s0012g02240	24.463	20.187	23.8824	26.157	19.6007	30.2006	33.6409	21.2053	29.0665	30.2516	24.1503	23.3786	24.5929	24.4846	21.0592	8.47897	7.67865	8.19887
	VIT_13s0106g00430	0	0	0	0	0	0	0	0	0	0	0	0	0	0	0	0	0	0
	VIT_13s0019g01350	0	0	0	0	0	0	0	0	0	0	0	0	0	0	0	0	0	0
	VIT_11s0065g00460	0.120397	0.0665686	0.0674807	0.0980122	0.0317476	0.0202145	0.0111494	0.0201584	0.0234284	0	0.0220866	0.0315609	0.0713854	0.0689407	0.0839546	5.83909	3.29375	9.37099
	VIT_08s0040g00010	35.7241	46.7819	68.8023	74.2644	62.1526	55.939	79.1482	68.2205	87.8351	58.7253	63.6553	72.2151	59.46	45.6141	60.8803	93.7306	209.527	201.75
	VIT_10s0042g01070	18.164	19.1555	20.7445	19.4999	19.7861	14.0081	31.7448	34.6369	24.5573	26.1494	29.0371	26.5315	23.2611	33.7193	34.014	29.3869	30.6124	22.0524
	VIT_07s0005g05980	0	0	0	0	0	0	0	0	0	0	0	0	0	0	0	0	0	0
	VIT_05s0102g00400	16.6444	14.675	12.8622	9.16526	8.80128	10.9417	8.00985	5.65559	6.66295	12.098	11.5924	10.013	12.3116	13.6389	9.90779	5.88033	9.35623	7.70203
	VIT_09s0002g00680	5.23575	5.08291	5.61019	4.69234	4.05644	4.79837	5.02931	4.18216	4.48472	7.59866	8.34642	7.47361	7.33555	9.04112	7.52195	3.85591	7.23966	4.76524
	VIT_03s0038g02580	38.4077	38.2767	31.9196	40.0717	42.7582	49.9634	37.4001	32.4572	37.3357	43.7152	44.5586	43.4825	45.7042	43.9841	44.2732	39.6042	37.9662	41.6032
	VIT_00s0258g00030	0	0	0	0	0	0	0	0.186504	0	0	0	0	0	0	0	0	0	0
	VIT_09s0002g01290	0	0	0.0441956	0	0	0	0	0.00992413	0	0	0	0	0	0	0	0.0177797	0	0.0110939
	VIT_04s0023g01480	4.92572	1.93233	3.52213	6.50074	5.6758	6.46036	9.94458	6.95828	11.4249	7.70369	5.75649	7.43886	8.37642	8.01155	6.52001	0.691685	2.04868	0.830576
	VIT_04s0069g00620	0.13665	0.729678	0.0279453	0.158684	2.14832	0.0684547	0.00936052	0.0597636	0.00983475	0	0.0185429	0.0614657	0.109767	0.0385578	0	0.080116	0.358036	0.220326
	VIT_09s0054g00310	0	0	0	0	0	0	0	0	0	0	0	0	0	0	0	0	0	0
	VIT_15s0021g01110	0	0.0289309	0	0	0	0	0	0	0	0	0	0	0	0	0	0	0	0
	Novel00193	0.690655	1.00784	0.959251	1.30879	1.33333	1.8636	2.27213	3.67273	5.14165	4.19327	4.13459	3.75114	5.05016	5.94982	5.78147	0.0976645	0.257333	0.268547
	VIT_16s0100g01150	0.0925133	0.155915	0.200385	0.321171	2.7968	0.128861	0.788181	0.460461	0.150937	0.114634	0.172826	0.461929	0.129071	0.811405	0.0209847	0.0345948	0.381556	0.207212
	VIT_07s0104g00320	47.4582	37.0351	39.4414	40.5818	41.0089	44.7149	35.1332	23.8088	25.4066	34.3086	34.1166	25.417	37.5359	42.8762	36.9507	25.1579	41.821	29.204
	VIT_03s0088g00340	0.0318602	0.042432	0	0.0447219	0.039293	0.152895	0	0	0.136104	0.0398515	0	0	0.314095	0.130296	0	0.0380322	0.15877	0.0426105
	VIT_10s0116g01150	0	0	0	0	0.10154	0	0	0	0	0	0	0	0	0	0	0	0.136342	0.0535675
	VIT_00s0480g00080	2.79772	4.83164	4.89288	2.76186	0.307587	0.0913135	0.104228	0.474064	0	0.0986541	0.116321	0.37731	0	0.536271	0.893058	96.9527	15.8544	41.8348
	VIT_18s0001g07060	24.2451	23.0523	24.6782	21.9115	17.8637	20.1865	17.5015	13.6828	15.0323	20.3584	17.9684	17.1887	23.7486	22.2434	20.664	17.5874	20.23	19.8726
	VIT_13s0019g05300	0	0	0	0	0	0	0	0	0	0	0	0	0	0	0	0	0	0
	VIT_12s0057g00600	58.8295	60.5588	61.5391	48.4052	38.9952	69.1426	32.2954	31.0665	36.4069	46.9389	50.9476	42.8153	73.0386	70.3182	74.7084	47.9903	65.9118	58.0526
	VIT_05s0049g00530	0	0	0	0	0	0	0	0	0	0	0	0	0	0	0	0	0	0
	VIT_00s0189g00040	0	0	0	0	0	0	0	0	0	0	0	0	0	0	0	0	0	0
	VIT_08s0007g04570	1.7393	10.8623	1.37003	1.52365	13.5825	1.35236	0.547888	1.44299	0.924819	0.516247	0.565381	3.77419	3.50829	2.15874	0.72808	56.478	14.9653	22.9944
	VIT_14s0066g00900	14.5138	20.2095	10.741	8.85014	9.46916	5.23404	2.10882	1.20724	0.66599	2.5551	2.50319	3.78593	6.66158	4.45594	5.34913	6.7096	10.0935	12.3011
	VIT_14s0171g00450	40.6156	34.2487	39.9421	44.3261	39.7708	44.6626	38.7623	44.2269	42.6271	47.056	48.8689	47.7205	52.937	52.0236	55.3546	30.3505	25.5967	20.8981
	VIT_17s0000g03460	2.83006	2.94796	3.09223	2.70408	3.28464	3.46701	4.0274	1.51259	2.74574	3.49013	1.7914	1.95638	3.06646	2.65064	1.69841	0.59201	2.04098	1.48194
	VIT_00s0246g00180	0.146122	0.0468835	0.0635156	0.0673891	0.0312503	0.0278319	0.0871961	0.0291678	0.0333775	0.120233	0	0.0299757	0.135543	0.294457	0	0.166069	0.171427	0.188705
	VIT_14s0108g00260	0	0	0	0	0	0	0	0	0	0	0	0	0	0	0	0	0	0
	VIT_07s0031g01600	45.9714	41.9732	31.4348	30.5712	36.4753	24.4115	46.2749	23.233	31.7574	31.743	25.6147	30.528	26.3632	27.3077	21.3271	49.1266	48.6219	55.5709
	VIT_05s0136g00260	45.4426	52.5239	47.506	59.348	28.1014	17.1155	16.8866	5.55311	5.02465	13.5964	19.6968	12.6687	7.98302	20.938	25.0438	128.229	472.522	561.062
	VIT_03s0017g01350	545.634	429.525	477.241	452.195	315.129	392.944	334.726	337.682	336.851	364.791	390.17	355.107	420.234	426.09	465.565	453.993	417.53	514.466
	VIT_08s0007g08560	16.3834	12.863	12.0607	14.8851	13.314	13.0622	21.949	15.8453	16.3634	23.9126	20.5196	19.1716	19.1523	18.1299	16.8574	7.94737	12.5832	11.3402
	VIT_14s0066g01430	11.4728	10.4277	10.2968	9.56594	7.69081	8.81924	13.3233	10.4275	10.6693	15.939	15.0511	13.1524	20.1872	18.8645	17.6806	3.61754	10.8222	8.3659
	VIT_12s0034g01290	0	0	0	0	0	0	0	0	0	0	0	0	0	0	0	0	0	0
	VIT_17s0000g05640	0.0329952	0.0392741	0	0.0302888	0.0140458	0.0526449	0.286795	0.181721	0.168814	0.121555	0.0442206	0.0129222	0.152112	0.235199	0.21947	4.99825	1.04782	1.48266
	VIT_00s0201g00070	3.59321	2.94842	1.90233	2.49219	2.26565	2.43792	2.68823	1.82145	2.21002	3.35857	2.95321	2.41599	3.00685	3.36543	2.8609	1.6664	3.41303	2.82681
	VIT_04s0044g01210	7.772	9.60418	8.69773	8.32059	9.65289	8.27259	10.2914	9.33444	9.50015	11.0166	9.71118	9.14273	13.2022	11.7617	10.5339	7.50507	11.3064	12.6388
	VIT_07s0005g01380	0	0	0	0	0	0	0.00847149	0.0154364	0	0	0	0	0	0	0	0	0	0
	VIT_08s0105g00510	38.4449	31.4252	24.8624	24.8354	15.1354	22.2856	27.9018	5.5382	19.4503	32.8359	21.7716	29.2577	29.5922	28.4123	21.377	20.8289	22.5749	24.1056
	VIT_19s0014g03450	0.549007	0.0993886	0.278568	0.596739	0.269498	0.323034	0.48477	0.0729621	0.685279	0.909048	0.878113	0.516598	0.68337	0.577285	0.883587	1.90073	1.29322	1.66688
	VIT_19s0015g02730	2.59534	6.28801	3.86777	74.1711	180.592	256.212	175.75	251.556	229.127	176.641	160.494	175.181	59.7561	55.1768	46.5795	1.18683	3.85601	1.05657
	ENSRNA049468258	0	0	0	0	0	0	0	0	0	0	0	0	0	0	0	0	0	0.254549
	VIT_18s0001g02040	0.69486	0.697435	0.57625	0.738454	0.795145	0.76718	1.60006	1.46081	1.7142	1.68343	2.1164	1.52888	0.866577	0.679807	0.804289	1.4985	1.26987	1.68118
	VIT_11s0016g05440	0.852096	0.494465	0.767165	0.220502	0.248101	0.18271	0.26219	0.0936391	0.243657	0.421001	0.36769	0.422286	0.449713	0.52886	0.336576	0.11824	0.881034	0.844232
	VIT_00s0229g00180	13.3817	8.82377	11.1032	7.14698	5.16475	6.50088	8.93722	5.93947	7.15089	9.76364	10.2637	9.14062	7.89051	8.44043	8.45082	7.84591	7.50858	7.46964
	VIT_09s0002g01110	0.383982	0.742712	2.74776	0.0563499	0.0780211	0.224695	0.040186	0.0735095	0.170413	0	0.161737	0.222088	0.235514	0.827793	0.839955	3.28339	9.12541	14.2448
	VIT_16s0039g01890	0.153298	0.0909837	0.0334776	0.11589	0.0476787	0.137122	0.0459589	0.0612579	0.035185	0.0158255	0.145292	0.0461069	0.0893241	0.086254	0.0643424	0.117737	0.19536	0.182406
	VIT_19s0014g01780	0.193213	0.0988318	0.16286	0.0167946	0	0	0	0	0	0	0	0	0.0191873	0.092464	0.143654	0.615068	4.31816	4.41028
	VIT_04s0044g00780	0	0	0	0	0	0	0	0	0	0	0	0	0	0	0	0	0	0
	VIT_01s0011g02850	15.4346	13.4704	13.7745	11.2354	11.7641	9.60511	11.0765	10.1331	9.20728	12.4813	12.7747	11.6511	9.70886	10.907	9.78055	10.2277	13.0874	14.2175
	VIT_16s0039g02600	0	0	0.0618056	0.058592	0	0	0.117357	0	0	0	0	0	0	0	0	0.208803	0.279219	0.230172
	VIT_05s0124g00530	37.7845	25.7548	31.6553	18.2172	14.6152	14.2908	7.38669	6.27965	5.7131	9.40283	9.13248	6.82565	9.70938	8.40064	7.21367	16.7751	33.0191	34.0149
	VIT_00s0194g00130	14.9092	10.7952	11.2949	12.5935	11.4798	11.4783	17.6691	12.9921	14.5731	18.7091	16.2978	15.4924	20.7234	20.1368	17.9865	15.6332	14.2302	13.9148
	VIT_03s0038g02670	18.2991	13.1732	17.3652	12.5365	10.9825	14.569	18.327	18.9401	18.8049	21.1932	21.0689	19.9401	15.6957	18.414	20.2798	25.8151	16.3061	14.1788
	VIT_04s0023g02540	3.65014	1.88047	2.50229	1.91908	1.15219	1.90644	2.97434	1.06688	2.11771	3.32407	2.82293	3.32025	2.83988	2.12168	1.44308	1.20435	1.29218	1.54801
	VIT_05s0094g00340	19.2541	1.13735	24.3877	10.6235	1.82861	0.889543	242.022	893.891	8.23199	3.63458	9.94945	8.09684	6.82687	9.74418	3.42094	170.524	95.7176	41.863
	VIT_05s0077g00540	0.609534	1.46933	0.537008	1.86384	3.64318	1.06035	0.108157	0.853019	0.225062	0.354561	2.64404	1.97026	1.77112	0.410108	1.73708	15.645	6.59469	6.05353
	VIT_08s0032g00310	159.901	190.731	175.657	128.175	143.797	192.355	89.9353	160.719	138.424	126.51	148.366	132.532	206.185	216.263	218.202	87.5412	166.728	109.949
	VIT_06s0004g06130	21.7887	17.9285	25.35	40.4979	28.338	36.3587	88.3308	53.211	81.2328	86.277	78.5872	71.5716	89.0575	93.4328	98.9219	38.3367	21.9442	20.0134
	VIT_07s0197g00240	5.52019	4.32805	20.0922	6.31098	4.1913	4.37201	4.80927	3.92861	18.7622	7.41806	5.15964	10.5914	10.5821	9.81919	13.1446	15.8211	68.7343	54.3488
	VIT_01s0011g02900	0.776712	0.988809	0.745784	0.2643	0.464074	0.10314	0.388626	0.271772	0.0408287	0.0708948	0.553036	0.384941	0.759045	0.849644	1.35749	0.847694	1.04671	1.62322
	VIT_06s0009g00260	49.0992	48.9976	57.7906	59.4524	64.5985	63.6413	74.0824	85.1602	84.3186	94.6681	100.776	93.1196	88.9357	76.4895	86.1147	35.2226	47.9229	44.5115
	VIT_11s0052g00550	11.0985	9.81547	8.99772	9.40915	10.1215	9.02818	14.1418	9.93598	11.5208	20.5222	19.7869	15.5997	16.5106	16.3767	15.2488	6.53448	11.7388	11.5317
	VIT_07s0031g01610	0.0450081	0.0216614	0.0876386	0	0.0288769	0.080728	0.0293553	0.10698	0.0319567	0.0277855	0.116304	0.0265669	0.125406	0.151173	0.0564014	0.523566	0.226517	0.282176
	VIT_10s0003g00080	116.322	81.474	100.028	65.2767	48.9423	34.9719	30.7817	29.2412	21.512	38.6399	45.5239	36.8457	53.1672	51.272	64.6348	71.5205	42.764	37.3736
	Novel00977	0.0447202	0.0285605	0.0386924	0.018091	0	0.0350872	0.0193525	0.0177684	0	0.0366351	0.0215979	0.0182606	0.0206684	0.0597726	0.0974661	0.943235	1.44916	2.40446
	VIT_11s0118g00700	11.2809	14.7002	11.0097	14.6085	11.2311	8.76784	17.7485	12.7106	15.5933	20.414	23.744	23.9316	39.3486	48.6013	49.3845	31.5992	25.737	28.3645
	VIT_12s0028g03120	0.866198	0.314093	1.07987	0.108284	0.0490233	0.0921766	0.0229466	0.119636	0.0276358	0	0.0587104	0.0238048	0.224312	0.406366	0.629674	19.2041	62.9672	70.6868
	VIT_16s0022g00350	0.059779	0.0773622	0.0778951	0.0815371	0	0.0360148	0.07197	0.0347482	0	0.0363287	0	0.0347865	0.0408454	0	0.0678801	0.09338	0.0361837	0
	VIT_00s0186g00010	4.58829	4.00298	3.94221	3.73644	3.19314	5.68872	5.47846	0.876137	4.30233	7.01394	3.73559	5.18824	6.55164	5.52642	3.35046	3.06131	5.65302	7.20731
	VIT_16s0115g00110	0.916324	0.822551	0.686738	1.35142	0.955751	1.13659	3.43446	1.88502	2.35951	3.47559	3.49978	2.56976	3.4233	4.39841	1.88854	0.0828425	0.579018	0.62139
	VIT_03s0038g03450	0	0	0	0	0	0	0	0	0	0	0.081731	0	0	0	0	0.118609	0	0
	VIT_10s0003g05430	1.8689	9.84299	0.631539	0.876905	32.235	1.47626	0.547196	0.424006	0.41659	0.073882	0.319522	1.61971	2.24743	1.44948	0.219217	0.345339	1.60852	1.37563
	VIT_15s0024g00760	0.0490156	0	0.0657296	0	0	0	0	0.0586426	0	0	0.0723958	0	0	0.0667526	0.124635	0	0	0
	VIT_00s1328g00020	25.7999	65.5254	19.0977	26.1758	92.8522	39.8658	22.3488	72.7343	32.7978	23.0049	33.9883	38.7912	33.7422	31.8077	34.729	90.7018	33.8918	42.97
	ENSRNA049470028	0	0	0.263862	0	0	0	0	0.737048	0.281141	0	0	0	0	0	0	0.433379	0.368948	0.270413
	VIT_09s0054g01180	0.821255	2.15968	1.77212	0.378061	0.425071	0.466574	0.391986	0.354025	0.680653	0.681033	0.49814	0.528659	0.399203	0.326356	0.293239	0.0116645	0.084029	0.0820096
	VIT_11s0016g01300	396.245	155.548	306.642	448.732	285.636	288.123	203.188	110.155	161.272	186.982	206.336	151.823	123.643	101.133	107.116	12.1373	24.8308	19.6152
	VIT_08s0040g03200	271.248	202.722	247.012	245.283	201.259	186.426	184.694	201.523	168.52	225.936	281.889	227.384	282.909	256.254	331.53	237.772	267.041	338.929
	VIT_04s0043g00340	13.8883	7.41477	9.70951	7.50989	4.94574	3.93915	10.4332	8.0371	8.07651	15.3812	15.1068	10.6667	13.3886	15.9149	15.7508	7.44792	17.8999	18.9605
	VIT_19s0014g01170	10.3053	8.85547	10.4578	12.5564	11.158	12.7127	21.5384	19.1845	21.8451	23.5972	22.656	21.5653	17.278	18.1989	16.1126	7.18802	6.14425	7.34589
	VIT_00s0286g00030	0	0.0451815	0	0.0286192	0	0	0.0306148	0	0	0	0	0	0	0.0315504	0	0.0276142	0.0211059	0.027163
	VIT_18s0001g00480	75.7563	62.7264	67.812	83.0148	63.7889	79.8371	110.713	62.3029	96.3899	118.395	102.964	101.436	126.76	121.351	108.982	88.3114	77.6159	110.271
	VIT_13s0019g03520	13.6761	26.6683	8.61258	11.2015	19.1947	2.59471	0.683087	1.78623	0.665503	0.663297	2.0839	2.80629	4.77893	3.82659	1.94743	12.1811	23.5009	42.883
	VIT_16s0039g01590	13.4886	12.1323	9.71212	10.5466	9.57516	10.2466	13.2774	8.23396	10.436	14.6	14.3973	13.1762	14.6498	16.7248	13.9035	12.8948	15.661	16.2862
	VIT_11s0016g01480	224.477	217.654	218.947	277.669	312.65	275.715	207.775	173.52	156.177	114.351	100.681	123.671	67.9526	63.9915	59.6745	23.3372	49.8838	33.125
	VIT_12s0055g00420	49.6942	41.2876	44.6794	36.0044	45.2916	45.2144	46.1345	63.7185	54.4289	46.491	55.2828	51.2554	45.5942	41.9829	44.6925	35.8832	46.0857	38.1519
	VIT_16s0050g00960	22.846	21.1369	20.8475	18.4043	15.6298	17.9803	11.8427	13.4213	13.6505	15.6699	17.7962	17.2858	20.1473	20.341	21.9861	27.3822	22.4568	23.4677
	VIT_00s0316g00060	0	0	0	0	0	0	0	0	0	0	0	0	0	0	0	0	0	0
	VIT_02s0025g04950	12.2792	4.98357	7.14538	8.82328	6.5931	4.23754	8.22284	7.01194	7.27543	8.96095	8.45771	7.73649	10.5271	9.47557	10.1064	0.266581	2.23974	0.559044
	VIT_18s0001g08500	0	0.101284	0.301843	0.194504	0.242301	0.506412	0.753798	0.457065	0.270094	0.713925	0.330656	0.415712	0.321124	0.362876	0.237811	0.30382	0.406983	0.515968
	ENSRNA049464951	0	0	0	0	0	0	0	0	0	0	0	0	0	0	0	0	0	0
	VIT_15s0046g00160	11.3299	9.57032	9.97424	9.64734	10.986	7.87851	13.1148	7.39139	11.1828	12.1354	10.1898	11.7859	12.7347	11.0963	9.58609	12.0723	13.9072	13.2931
	VIT_08s0040g01360	3.32185	2.1227	2.80579	3.2793	1.95742	2.656	3.93249	2.54591	3.30209	3.75573	4.13861	3.52955	3.87441	4.86669	5.93563	17.4453	7.8115	9.7844
	VIT_14s0066g02540	23.8432	24.6901	17.6726	22.105	27.9138	18.3328	30.3167	21.6069	26.3645	24.6773	19.6539	22.9548	24.6438	21.3237	19.298	8.50895	6.03879	7.16688
	VIT_08s0007g04840	13.6297	12.4803	14.5281	13.2277	10.7007	11.2398	17.2867	17.9497	16.987	11.302	13.6119	16.4263	12.0133	12.4455	13.7567	16.6752	12.7659	17.1073
	VIT_00s0684g00010	12.0041	4.1298	6.51763	4.61137	3.75375	3.03619	5.38104	0.960948	4.07873	6.97086	3.79934	6.63545	10.3306	7.51439	6.07829	5.53001	11.7506	7.09928
	VIT_01s0011g05180	0.0837678	0.142123	0.0717932	0	0.0353229	0	0	0	0	0	0	0	0	0	0	0.21348	0	0.0318596
	VIT_03s0110g00420	0	0	0	0	0	0	0	0	0	0	0	0	0	0	0	0	0	0
	VIT_01s0011g02510	5.55515	3.44932	3.69236	3.8529	3.02439	3.34173	2.72634	2.11358	2.271	4.31404	3.59938	3.51287	3.40363	3.41056	3.67935	4.23144	3.84058	3.10517
	VIT_14s0108g01070	2.11314	2.09839	2.41388	4.87182	5.66323	9.59912	13.1626	18.8853	14.0713	12.0175	10.9586	10.5529	12.8651	13.6285	13.939	2.10682	8.43602	4.02934
	VIT_13s0019g02990	0.647967	1.89538	1.19688	0.744356	1.07734	1.32752	0.982749	4.4256	1.26163	1.2951	0.838865	1.0491	1.45886	1.35037	1.59646	1.89872	4.76245	5.692
	VIT_13s0158g00370	71.5091	55.0931	67.6817	54.4772	43.2592	45.1713	40.7932	65.6311	44.9799	60.9516	65.7795	52.5133	66.065	61.7616	75.4616	42.7111	63.6149	73.5417
	VIT_10s0003g04240	2.05065	0.752051	1.19669	0.404529	0.031395	0.102505	0.0142977	0.0446798	0	0	0.0731632	0.0148324	0	0	0	9.24815	0.902407	6.44774
	VIT_19s0085g00970	0	0.0368671	0	0.0529918	0	0	0	0	0	0	0	0	0	0	0.044116	0.0450651	0	0
	VIT_10s0003g02590	19.0579	16.5715	15.7469	16.9495	12.1045	14.2859	10.3206	9.17221	9.68265	9.53167	8.65518	9.79616	10.44	9.84594	13.1807	42.7993	33.7514	39.8218
	VIT_09s0002g07670	0	0	0	0	0	0	0	0	0	0	0	0	0	0	0	0	0	0
	VIT_00s0271g00030	0	0.0132741	0	0	0	0	0	0	0	0	0	0	0	0.0185387	0	0.0923794	0.0248032	0.0159607
	VIT_00s0471g00040	7.81459	7.74695	5.13277	4.99579	3.46284	5.85091	6.49871	0.833998	3.06619	6.55731	4.10336	3.61263	3.91969	4.09077	1.81221	3.25187	4.34516	4.66816
	VIT_07s0031g02660	0	0	0	0	0	0	0	0	0	0	0	0	0	0	0	0.0166234	0	0
	VIT_18s0041g01040	0.0277258	0	0.0175796	0	0.0341503	0	0	0	0	0.0168494	0.0198961	0	0.0190398	0.0367176	0.0157416	0	0.0458548	0.0316351
	VIT_00s0929g00020	1.4747	0.607932	0.877716	0.740342	0.550456	0.367377	0.475984	0.789349	0.510707	0.424454	0.592871	0.877972	0.939938	1.24713	1.31234	1.51133	1.74428	1.45545
	VIT_15s0046g00680	0	0	0	0	0	0	0	0	0	0	0	0	0	0	0	0	0	0
	VIT_03s0088g01150	14.1234	6.33332	7.25365	9.26367	4.13912	3.16693	5.00046	4.21051	2.64726	4.34821	5.3704	4.08959	3.78364	3.00145	5.03793	11.8805	12.6162	15.2533
	VIT_07s0095g00600	0	0	0	0	0	0	0	0	0	0	0	0	0	0	0	0	0	0
	VIT_07s0141g00090	0.118009	0.0170763	0.103163	0.0179978	0.0166922	0.0307655	0.137561	0.0460201	0.035657	0.0481605	0.124042	0.0640456	0.0542771	0.034923	0.105717	0.713997	0.668407	3.93177
	VIT_02s0033g00680	0	0	0	0	0	0	0	0	0	0	0	0	0	0	0	0	0	0
	ENSRNA049464608	0	0	0	0	0	0	0	0	0	0	0	0	0	0	0	0	0	0
	VIT_14s0060g00160	3.91947	3.22297	4.88661	1.23298	2.04204	2.32572	2.64588	1.69385	1.40215	2.74669	3.77448	2.59607	4.43356	4.11848	5.16321	2.72449	4.0985	4.54612
	VIT_01s0010g02800	0.131725	0.0302166	0.0363436	0.0614956	0.0119752	0.0114063	0.0227937	0.0441925	0.038371	0.0460227	0.052816	0.0344602	0	0.0125271	0.0233895	1.34689	0.858164	2.36012
	VIT_05s0094g00860	29.329	34.1151	24.9013	37.2633	29.4216	41.3263	46.0883	18.2587	41.7702	54.1762	45.8679	51.6502	44.4749	46.401	41.3835	27.2204	36.3	42.2008
	VIT_00s0771g00010	1.13374	1.61055	1.30782	1.37212	1.48177	1.20817	1.15445	1.22385	1.32004	1.76927	1.67777	1.75835	1.93168	1.79634	1.72281	1.33368	1.58903	2.01413
	VIT_06s0080g00540	153.758	134.453	142.837	159.301	141.264	138.203	119.553	146.965	125.373	108.039	127.249	128.714	98.24	117.663	118.386	209.399	100.303	111.684
	VIT_06s0004g06520	3.18606	2.20824	2.35209	2.25752	1.30733	1.20882	2.21187	3.3457	1.54282	1.79646	2.78618	2.45667	1.28256	1.55406	2.11969	7.07477	3.24665	6.02425
	VIT_19s0014g05410	1.81527	2.17583	1.67475	1.52066	1.23494	1.34709	1.78347	0.771726	0.992782	2.36406	1.43154	1.44658	1.34238	1.4192	1.12218	0.962873	1.36652	1.31746
	VIT_11s0037g00680	0.220467	0.319442	0.114016	0.231175	0.0826679	0.0267159	1.01073	0.232793	0.0310399	0.0269487	0.296737	0.131223	0.304215	0.293628	0.130314	0.0949882	0.227203	0.24175
	VIT_06s0009g02050	0.629026	0.190233	0.239587	0.32661	0.27123	0.351495	0.533828	0.306869	0.155144	0.272626	0.2501	0.136055	0.358551	0.0495325	0	0.255686	0.259362	0.61365
	VIT_18s0001g14850	19.1769	12.3356	14.0125	11.9609	9.69765	10.9609	10.8876	7.8862	7.48764	13.1054	14.2136	11.8736	13.9264	14.2269	13.1617	12.1436	9.8552	8.39111
	VIT_10s0042g01220	38.3566	36.285	36.7584	36.1983	33.3486	35.4096	34.8579	35.5875	32.877	43.6558	48.9406	42.7013	46.7993	46.2456	51.8239	61.7666	62.9595	81.102
	VIT_11s0118g00400	0	0	0	0	0	0	0	0	0	0	0	0	0	0	0.0340754	0	0	0
	VIT_01s0010g01350	0	0	0	0	0	0	0	0.0354333	0	0	0	0	0	0	0	0	0	0
	VIT_12s0059g02720	0.367193	0.471915	0.0718404	0.0445841	0.0444445	0	0	0	0	0	0	0	0	0	0	0.0601309	0.249768	0.0240985
	VIT_08s0007g07780	6.70345	0.191262	0.296031	13.6292	0.321637	0.133068	360.462	44.287	0.18206	0.0201085	0.155527	0.421584	0.294596	0.0438522	0.119329	0.0900686	0.0987272	0.339276
	VIT_17s0000g04350	70.691	62.2847	52.6677	52.4307	48.1582	47.4232	42.7347	34.6295	34.5778	47.926	50.6267	49.0756	47.4947	47.6053	43.0306	71.4055	80.2072	62.3899
	VIT_00s2015g00020	4.79214	2.53646	3.66705	1.35845	0.559088	0.855239	0.174713	0.265169	0.170453	0.474574	0.709781	0.465208	1.1808	1.54948	2.2405	2.27633	3.91257	3.97285
	VIT_04s0023g01360	31.4991	21.3383	27.0339	19.8172	18.3968	20.8727	13.2678	15.5855	12.2382	14.7958	16.8614	14.8109	20.4336	20.6101	22.112	43.4575	33.9342	27.8734
	VIT_03s0038g02810	20.3595	12.7191	11.055	8.37845	7.8121	10.938	10.5263	1.48769	4.25839	11.2276	4.85196	6.01006	8.84188	8.62947	4.51122	19.5977	20.4253	17.6623
	VIT_05s0077g00600	3.73457	2.73941	2.3954	1.60557	2.03801	1.80443	2.9706	1.36154	1.79437	4.23913	2.78361	2.15458	3.18384	3.79905	2.24951	0.486644	1.52872	1.5052
	VIT_17s0000g03280	262.755	320.18	332.257	225.235	136.336	179.468	29.7699	29.6542	28.0967	37.868	53.9434	35.3021	154.404	289.728	310.367	288.807	543.09	710.273
	VIT_18s0001g01760	0	0	0	0	0	0	0	0	0	0	0	0	0	0	0	0	0	0
	VIT_17s0000g04930	0.65681	0.313747	0.727478	0.388334	0.22073	0.491119	0.725714	0.400756	0.552773	0.293202	0.355421	0.474672	0.0549156	0.212992	0.167739	0.281547	1.30799	2.23983
	VIT_16s0039g02290	9.52528	18.2263	5.25578	2.55829	8.84774	3.45578	3.82317	0.931416	1.46878	4.62805	2.75844	2.68559	5.46161	7.00169	2.36243	1.27463	6.58704	4.00426
	VIT_07s0005g02180	0	0	0	0	0	0	0	0	0	0	0	0.0162996	0	0	0	0.18663	2.17848	2.38083
	VIT_07s0191g00220	33.5935	18.8599	18.4418	28.7822	14.2198	14.8131	17.4856	1.65234	7.13065	24.3645	14.4846	13.6713	14.3125	14.2568	9.07527	17.6409	14.1001	38.9482
	VIT_16s0013g01290	0	0	0	0	0	0	0	0	0	0	0	0	0	0	0	0	0	0
	VIT_18s0001g02050	27.3419	26.6431	34.7379	31.3692	33.8453	44.1743	46.3557	48.9497	48.6988	48.5894	56.2906	47.4136	67.4232	58.2164	79.4566	7.68223	17.8076	10.8121
	VIT_05s0020g03410	0.851627	0.236205	0.405209	1.16733	0.604695	0.217926	3.95757	0.278799	1.19181	1.66495	0.986144	0.876178	0.901389	0.453153	0.618911	0.0579526	0.235648	0.0600759
	VIT_02s0025g03240	25.4036	25.2743	26.6404	14.7547	16.0826	10.8101	4.22325	9.32242	3.55318	5.50019	7.41123	6.81974	6.96158	6.44321	7.89657	20.4066	22.2691	21.8973
	VIT_04s0008g04480	718.056	593.458	671.823	477.157	350.167	450.03	382.144	223.798	286.937	350.616	285.38	295.216	392.511	358.1	287.733	72.3262	82.9654	57.8336
	VIT_14s0006g02530	67.4786	23.6529	30.322	35.8898	12.3495	7.96334	13.661	10.6069	4.93062	8.39695	20.9248	11.3104	7.92813	8.18887	13.3518	30.7339	29.5021	26.1632
	VIT_06s0004g06280	0	0	0	0	0	0	0	0.0547376	0	0	0	0	0	0.0206615	0	0	0	0
	VIT_03s0038g01330	0.0432713	0.0380504	0.0186425	0.248781	0	0.033126	0.483909	0.223784	0.241947	0.178761	0.121847	0.26102	0.201505	0.292018	0.603747	1.55998	0.333114	0.37602
	VIT_00s0199g00200	0.0190814	0.0745371	0.025588	0	0	0	0	0	0	0	0	0	0	0	0	0.0204498	0.0585913	0
	VIT_04s0079g00280	0	0	0	0	0	0	0	0	0	0	0	0	0	0	0.01376	1.24641	1.54034	1.52532
	VIT_07s0104g00240	66.7451	46.4985	50.8623	59.0761	47.7204	54.1898	52.3648	40.2091	43.5647	59.399	58.6366	54.2387	62.2873	56.5649	50.4069	55.5951	36.8153	35.3234
	VIT_08s0007g07650	0	0	0	0	0	0	0	0	0	0	0	0	0	0	0	0	0	0
	VIT_12s0028g01240	3.10246	2.65882	2.13999	3.31296	2.3453	3.17136	5.887	1.49588	4.5819	7.14636	4.83743	4.87079	4.29222	4.63637	2.92797	3.28489	3.39202	7.57591
	VIT_04s0079g00620	5.27533	4.7774	4.66159	1.6928	2.61885	2.81894	2.58227	0.177438	1.29288	2.42189	1.46729	1.38528	3.6047	2.78643	2.2709	2.63759	3.57626	4.22143
	VIT_13s0019g01440	3.40591	20.6789	7.21753	12.8947	15.8321	5.92212	6.80255	13.4476	10.3167	5.72469	3.73703	9.89514	6.89705	4.15619	3.6074	7.16723	8.70015	8.28046
	VIT_05s0102g00630	0.0293273	0.0716003	0.0388004	0.0411666	0.073344	0.0181832	0.150298	0.0526311	0.0211262	0.0734476	0	0.0908091	0.0414521	0.259935	0	0.145016	0.0182685	0.076053
	VIT_05s0094g00300	10.162	15.0093	10.9588	8.15336	10.5983	11.3164	4.66769	14.7639	10.8152	6.18131	4.76203	8.81449	9.83954	7.47885	6.24959	12.1447	43.7476	29.9976
	VIT_12s0142g00700	1.26702	1.571	1.15907	0.288212	0.335274	0.700256	0.297175	0.384686	0.260105	0.397303	0.403363	0.195479	1.41613	1.29799	0.714345	2.36848	2.61291	1.82475
	ENSRNA049446220	0.296438	0	0	0	0	0	0	0	0	0	0	0	0	0	0	0	0	0
	VIT_05s0062g01330	2.34461	1.82862	0.764749	1.43938	3.20604	1.6446	3.53449	0.25893	0.809141	3.41448	0.5883	1.12843	3.03753	3.3274	1.65713	0.650334	1.7164	2.16075
	VIT_01s0182g00130	9.09314	3.88941	3.64674	4.93621	4.92896	3.37176	15.3606	10.8275	8.1211	17.3125	14.6467	12.0879	15.8594	15.2882	14.2994	2.83654	13.8989	12.8265
	VIT_18s0075g00200	7.23744	4.8391	5.60395	7.28089	5.94857	8.63681	12.5742	6.55529	7.64692	14.001	10.3139	9.84569	12.5254	11.1395	10.5335	6.52094	5.77993	6.64527
	VIT_19s0090g00760	0	0	0	0	0	0	0	0	0	0	0	0	0	0	0	0	0	0
	VIT_05s0029g01210	6.11383	4.85284	4.07697	4.70038	3.89348	4.54477	3.59964	1.80757	2.6364	4.87969	4.24807	4.71144	4.97757	4.19138	4.3757	5.97358	7.23863	9.59971
	VIT_19s0015g01410	11.8833	13.5962	8.35014	5.36164	7.1653	6.36239	9.34351	14.6216	6.26958	8.77434	14.8993	10.1275	15.5278	14.9245	15.0532	3.1938	14.0359	8.93089
	VIT_01s0010g02770	17.5242	15.2135	9.30975	11.4538	13.4142	6.89721	9.97181	7.5929	7.23528	9.09544	8.31684	9.77494	7.12119	5.49854	5.98222	11.7515	10.3646	12.9181
	VIT_12s0059g00170	12.2887	7.14299	8.34612	9.46884	5.91743	8.4967	5.45779	5.99464	4.71298	8.54279	10.7147	7.90756	9.34316	9.2111	10.2485	4.65131	5.11902	4.87587
	VIT_18s0001g09230	33.2402	107.725	257.665	194.18	209.482	48.886	52.2106	101.274	134.731	48.8253	39.4213	85.3225	79.1029	228.041	256.807	193.606	427.437	409.931
	VIT_00s0983g00010	4.1057	4.89195	4.30031	2.05201	2.4039	1.96656	1.65084	1.78783	1.0404	2.20725	2.29709	1.96295	2.30176	2.38114	2.47964	8.22252	11.9366	10.6288
	VIT_04s0023g01890	5.63539	4.45856	5.01961	5.23602	3.80387	4.08805	3.74433	2.75318	3.15629	2.36273	2.21532	2.03928	1.21411	1.24108	1.63514	25.3094	25.1726	30.2955
	VIT_05s0062g01310	0	0	0	0	0	0	0.05605	0	0	0	0	0	0	0	0	0.484895	0	0.0283212
	VIT_14s0060g00740	0.0826894	0	0.109295	0.107619	0	0	0.154913	0.0990349	0.174086	0.0509728	0.160256	0.150587	0	0	0	1.9238	0.361805	0.422713
	VIT_18s0122g00920	9.15969	6.03187	8.25158	9.07528	7.57364	6.59991	4.92761	4.65029	4.54912	7.79951	8.96214	8.01128	6.51121	6.09388	8.37789	22.9173	17.9941	26.0347
	VIT_16s0039g00760	0.312084	0.393496	0.360107	0.116869	0.127377	0.0570977	0.185122	0.104026	0.104567	0.184927	0.22207	0.1666	0.294947	0.134305	0.0795275	0.352387	1.10558	0.511212
	VIT_08s0007g04040	0	0	0	0	0	0	0	0	0	0	0.0170553	0	0	0	0	0.0261598	0.0316068	0.141245
	VIT_11s0206g00080	0.401236	1.0507	0.796876	0.748198	1.26547	0.671224	0.525932	0.0999249	0.621958	0.546752	0.614016	0.834816	1.23308	0.680521	0.15866	0.952525	1.53498	1.038
	VIT_00s0616g00030	0.0256725	0.0292058	0.0330225	0.0782637	0.0970926	0.0303583	0.0605663	0.0305106	0.018228	0.0791973	0.037374	0.0157995	0	0.0862029	0.0173862	1.34284	1.86301	4.86069
	VIT_18s0001g08080	9.0685	6.30166	6.94355	5.89925	7.50958	7.32817	5.17439	4.65451	5.58025	7.1991	3.37834	3.85608	5.32794	3.86154	3.58005	4.14374	9.42744	8.4297
	VIT_01s0010g03990	0.0336982	0	0.0897722	0	0.0207799	0.0208932	0.211605	2.0086	0.071978	0.0843632	0.024886	0	0.023815	0.0459605	0.0393792	1.7698	0.109092	0.448475
	VIT_03s0110g00340	0	0	0	0	0	0	0	0	0.436813	0.0956436	0	0	0	0	0	0	0	0
	VIT_15s0046g03350	41.528	28.1163	34.6263	32.3227	21.5528	26.7868	19.787	22.4127	18.1498	25.3999	29.4499	25.4537	18.8017	18.0642	21.0357	58.3251	33.1271	36.3799
	VIT_04s0044g00380	0	0	0	0	0	0	0	0	0	0	0	0	0	0	0	0	0	0
	VIT_06s0004g05360	0	0	0	0	0	0	0	0	0	0	0	0	0	0	0	0	0	0
	VIT_04s0023g02750	52.3333	43.6312	47.7712	46.7982	41.0793	44.4877	45.8427	37.1101	41.9148	55.7209	55.3645	49.0546	52.5244	47.7121	49.2025	35.1012	41.4667	42.451
	VIT_05s0020g03820	5.10793	5.10883	5.91601	2.13972	4.05461	3.90049	2.94057	3.80341	3.36799	4.84681	5.2771	5.74354	4.95792	4.06592	4.87719	3.37625	4.93235	5.97728
	VIT_03s0038g04170	0	0	0	0	0.012851	0	0.0258208	0.0504513	0.0150124	0	0.0136591	0.0374412	0.0146541	0.0283814	0	0.0347734	0.111527	0.170965
	VIT_12s0034g00100	0	0	0	0	0.0986059	0	0	0.0956566	0	0	0.11809	0	0	0	0	0	0.0996084	0
	VIT_14s0060g00870	2.04465	1.66219	2.18333	2.27458	2.02054	2.70251	3.61081	1.67409	3.15112	4.0554	3.91757	3.24994	6.50202	6.11255	4.64693	1.4763	1.97486	2.25061
	VIT_19s0014g05140	1.62076	1.71879	0.957121	1.5903	1.7632	1.82426	1.75496	1.60727	2.00975	3.16399	2.59483	1.78785	3.17674	2.76634	2.06888	0.387265	1.42932	0.858499
	VIT_00s0333g00010	0	0	0	0	0	0	0	0	0	0	0	0	0	0	0	0	0	0
	VIT_15s0046g03410	9.19395	9.09728	8.93074	9.07006	8.35187	8.87877	10.7441	10.662	10.1607	10.5876	12.1166	12.8297	11.986	12.5882	11.5509	5.35225	7.33361	7.39878
	VIT_11s0037g00670	0	0	0	0	0	0	0	0	0	0	0	0	0	0	0.0185314	0	0	0
	VIT_04s0008g02840	4.10693	3.50147	3.63473	3.91035	3.99362	4.80498	4.89396	4.02059	4.53828	7.60379	8.87969	6.33844	4.78705	5.73247	4.79792	9.95136	4.28762	5.79
	ENSRNA049470384	0	0	0	0	0	0	0	0	0	0	0	0	0	0	0	0	0	0
	VIT_15s0048g02410	113.65	115.266	132.431	161.672	179.611	230.777	181.251	142.917	190.281	217.828	167.014	177.239	218.881	194.687	198.067	11.4343	20.6212	14.1005
	VIT_19s0027g01480	0	0	0	0.320831	0	0	0	0	0	0	0	0	0	0	0	0	0	0
	VIT_00s0371g00030	0	0	0	0	0	0	0	0	0	0	0	0	0	0	0	0	0	0
	VIT_06s0061g00950	0.0431649	0.211017	0.073989	0.182284	0.314207	0.200159	1.36297	1.23416	0.967339	1.10241	0.577947	1.05964	0.906646	0.666953	0.610114	0.575241	0.698416	0.37442
	VIT_05s0029g00050	0.0298793	0.0339917	0.0773971	0.121567	0.0181606	0	0.126468	0.0707451	0.0409506	0.165877	0.301771	0.145604	0.186901	0.0802748	0.173034	1.50656	0.152696	0.328056
	VIT_05s0029g00810	0.038851	0	0	0.186821	0.093118	0.0468128	0.099924	0.0458726	0.163168	0.141801	0.55759	0.0452162	0.426607	0.0514889	0.147871	0	0.0470323	0
	VIT_18s0041g01300	0	0	0	0	0	0	0	0	0	0	0	0	0	0	0	0	0	0
	VIT_00s1352g00010	17.1059	19.4852	23.4175	18.2246	14.3232	17.6941	6.15753	6.4754	4.65116	6.15097	7.67009	7.03792	6.78787	8.75669	6.49147	4.36433	9.43272	7.85631
	VIT_00s0199g00250	21.6426	11.8767	15.3122	22.5524	14.0193	10.1467	16.8784	19.1027	14.8648	19.8604	21.8988	17.3043	25.2983	18.3591	28.9979	51.2402	21.6214	23.762
	VIT_07s0005g06680	9.31927	9.46835	11.0003	9.22062	9.05781	8.28343	8.64141	10.5569	9.41572	15.9615	15.9114	13.6293	13.4419	11.1687	14.1036	7.03373	9.39066	10.674
	VIT_05s0020g01340	3.224	2.40077	0.749599	0.228524	0.809313	0.512117	0.979546	0.259633	0.0601619	0.975102	0.297958	0.267943	0.915786	1.29815	0.463944	1.016	4.34714	2.16361
	VIT_10s0003g04610	12.8284	13.5284	11.9898	16.4633	15.6044	13.43	21.0439	21.6641	22.4448	20.855	24.7611	23.6438	24.6391	24.0161	25.1872	10.7084	15.5593	18.1863
	VIT_18s0001g04150	8.359	17.5375	14.6015	17.535	22.3459	13.3892	17.9144	16.0273	24.6382	16.4765	15.1435	21.542	18.4194	16.3064	11.7922	23.568	55.8674	44.2156
	VIT_14s0128g00300	2.68965	1.87792	2.03997	1.32542	0.899836	1.63316	0.89831	0.65809	0.916233	1.46073	1.86458	1.37862	1.57465	1.35354	1.32405	2.71951	2.88459	4.90495
	VIT_06s0004g01080	0.199297	0.134764	0.199699	0.340321	0.303448	0.213529	1.19304	0.527626	0.596988	0.614665	0.509555	0.499692	0.264523	0.413766	0.327038	14.3523	4.56821	17.4734
	VIT_18s0001g01660	2.51353	2.96879	3.22348	4.73446	3.06253	5.36738	3.79708	2.32758	4.17174	6.45598	5.0202	3.77201	8.33474	8.77238	7.59067	4.2239	1.33312	1.36155
	VIT_17s0000g03980	8.21383	10.1429	7.18241	5.99584	11.7844	6.29814	10.562	7.96453	7.62066	8.76668	5.93617	8.25351	9.25863	9.49072	6.32027	8.0893	8.30407	7.21684
	VIT_07s0031g00380	1.4051	1.49881	1.55311	0.138575	0.128522	0.114463	0.653259	0.119958	0	0.865655	0.566842	0.364802	1.11489	2.42101	1.06499	0.695034	1.48275	1.50383
	VIT_13s0158g00220	19.0454	21.8127	24.9401	11.0241	13.6515	15.043	11.1125	10.9292	12.4317	22.1368	23.6987	19.8381	24.5827	23.2447	22.1446	7.08253	17.3271	15.1702
	VIT_18s0089g00640	0	0	0	0	0	0	0	0	0	0	0	0	0	0	0	0	0	0
	VIT_02s0025g01180	29.3578	32.0751	26.0686	35.6474	33.8511	31.3044	35.9091	38.7256	40.4954	37.5667	45.6356	42.0377	21.5305	23.6675	25.7631	39.5119	26.0998	27.3597
	VIT_03s0038g00210	0	0.0335685	0	0.0179909	0	0	0	0	0	0	0	0	0	0	0	0	0	0
	VIT_07s0031g00590	6.90692	3.04854	4.33408	1.06924	0.278308	0.264801	0.112172	0.204602	0.129749	1.83138	2.12052	1.28478	2.94643	3.63068	5.71951	9.46629	17.526	16.7696
	VIT_03s0063g00840	4.54252	6.10198	3.85537	3.97304	7.67071	3.91109	3.99847	1.9327	2.844	5.41864	3.42682	5.27214	5.0895	5.55287	3.85172	3.44436	6.29311	6.09251
	VIT_18s0001g11360	10.5444	6.44003	7.65292	5.89037	5.0899	5.62196	6.9348	2.93464	4.35048	7.22296	6.40473	5.45385	5.88073	4.15281	4.83632	8.28615	13.0561	10.759
	VIT_04s0023g01770	18.2664	14.8647	13.0311	12.3419	9.78232	9.93487	14.8579	11.5404	11.4155	17.6062	18.0229	16.8388	13.7515	14.5931	15.0483	13.1564	12.6434	12.691
	VIT_08s0007g02910	34.3013	31.6037	30.5775	36.4029	34.6538	31.452	45.4859	28.7945	34.3453	42.6478	37.7424	37.0568	47.8753	45.3141	37.5617	19.8545	25.4067	23.884
	VIT_12s0034g00480	49.6715	43.4976	38.2009	26.741	26.6331	35.2261	33.1275	13.6672	30.1852	68.1035	58.9783	50.2891	71.7188	64.9129	53.2702	10.6987	19.6305	17.056
	VIT_01s0146g00400	3.51937	3.23355	3.08774	1.12941	1.49259	0.468264	0.66081	0.498887	0.553742	0.946837	1.15206	0.752848	0.756123	0.598429	1.12153	16.1955	10.4186	17.4816
	VIT_02s0025g05150	13.9896	11.6198	10.279	7.97684	8.40972	10.7592	7.45792	5.82884	5.57326	10.0776	9.98872	9.13022	7.89659	7.51016	7.19404	8.15736	12.6989	11.8261
	VIT_18s0072g00810	51.8198	53.7451	31.6232	25.4761	48.4373	30.4511	37.8222	13.6768	13.958	30.0595	23.1616	19.0247	31.5325	40.1151	17.8246	39.3117	80.0087	68.0292
	ENSRNA049456270	0	0	0	0	0	0	0	0	0	0	0	0	0	0	0	0	0	0
	VIT_18s0086g00500	0	0	0	0	0	0	0	0	0	0	0	0	0	0	0	0	0	0
	VIT_13s0106g00700	8.02387	6.61656	7.67676	6.89723	5.47456	6.0281	7.16358	3.37794	5.22666	7.53059	7.785	6.74946	8.10994	9.0364	7.32722	7.89711	8.33191	8.33827
	VIT_08s0058g01430	20.7698	16.7933	19.1717	16.0855	11.1028	17.24	14.8152	10.3224	14.2947	15.8643	14.1269	14.9841	13.2176	12.5029	12.5184	15.8781	11.9921	11.9917
	VIT_10s0071g00990	10.7743	14.3793	10.3532	16.51	20.3283	14.993	18.6412	20.6743	17.8714	22.151	23.5857	21.605	17.133	20.905	18.2788	11.1576	12.8153	15.0634
	VIT_06s0004g06170	0.38701	0.114363	0.228419	0.7645	0.314876	0.253411	1.99498	0.587683	0.736619	2.31	2.26057	1.07265	2.40474	2.79893	3.65096	11.7148	8.42801	11.0436
	VIT_11s0052g01050	0	0	0	0	0	0	0	0	0	0	0	0	0	0	0	0	0	0
	VIT_17s0000g02440	32.2996	27.0564	33.3762	19.0937	12.8678	14.5215	6.98471	9.54414	7.66907	7.31229	7.63915	8.90523	7.53038	7.61099	7.87984	30.2542	10.7257	13.8132
	VIT_04s0023g03190	82.0417	92.6434	73.6058	101.656	101.441	91.2192	90.8584	117.369	90.3246	91.8097	105.227	107.918	79.3806	92.9317	91.8708	150.389	130.98	167.444
	VIT_17s0000g06400	12.6948	10.6073	14.2338	15.4417	6.95449	11.2024	8.26938	8.67336	5.35311	4.26087	4.75719	4.68991	4.30132	4.37333	4.7371	44.3571	15.3024	11.2645
	VIT_00s0313g00050	0.00743988	0.0107419	0.00491683	0.0317531	0.0316536	0.00879781	0.0823902	0.00877338	0.00528246	0.0367235	0.00961257	0.0221448	0.0206517	0.00999411	0.010077	0.0821689	0.207934	0.358921
	VIT_06s0009g03390	3.49374	2.43577	3.15622	4.54063	1.56688	1.0318	1.70534	2.62931	0.920924	1.27999	2.70436	2.08445	2.40103	1.53246	3.86461	21.3921	18.1759	32.4671
	VIT_00s0335g00070	0	0	0	0	0	0	0	0	0	0	0	0	0	0	0	0	0	0
	VIT_04s0008g04500	6.64621	5.8551	6.2365	6.04067	4.49638	5.31792	7.59096	6.06613	5.59013	3.51853	4.42217	5.53783	8.68744	7.81035	8.62257	8.78933	5.90431	6.35296
	VIT_11s0016g01550	0.0480492	0.0630746	0.0944119	0.129014	0.0892365	0	0	0.0854351	0.0341159	0.0593257	0.06995	0.0862946	0.233617	0.0968896	0.208309	0.440094	0.395141	0.840385
	VIT_07s0031g02100	0.959096	1.79829	1.02041	1.21089	0.658644	0.731163	1.29057	1.75848	0.959044	1.93413	1.43564	0.835524	2.54205	2.10567	2.20003	1.07464	1.3825	1.60976
	VIT_16s0022g00760	18.7648	11.117	16.1902	11.4772	8.46526	10.2441	8.33882	10.5289	8.39798	8.5423	11.2904	8.27275	8.55808	8.86727	11.5976	5.94805	7.8289	6.59296
	VIT_11s0149g00380	0	0.0744021	0	0.130508	0.0247965	0.022084	0	0.0459318	0	0	0	0	0	0	0	0.606416	0.0237292	0.178316
	VIT_18s0001g05790	23.1904	21.4854	21.7711	21.875	20.2874	26.0883	27.736	19.629	28.2348	38.6529	37.1114	31.7244	46.8386	43.2525	42.195	13.5905	21.5041	16.9511
	VIT_03s0038g03320	0	0	0	0	0	0	0.0298913	0	0	0	0	0	0	0	0	0	0	0.0302072
	VIT_08s0058g00100	0	0	0	0	0	0	0	0	0	0	0	0	0	0	0	0	0	0
	VIT_03s0017g01740	0.0161876	0	0.0217075	0.0227224	0	0	0	0	0	0	0	0	0.02288	0	0.0189165	0	0	0
	VIT_16s0050g00750	7.34598	5.00653	6.35936	7.29355	5.51055	8.05378	7.40145	5.66918	6.46565	9.0332	9.14028	7.79696	5.3887	4.89074	5.93036	21.9872	18.1575	13.2159
	VIT_14s0083g00540	8.56844	6.213	4.56942	4.37697	7.57674	5.35177	12.2272	2.38962	4.683	8.56646	4.88707	4.30042	8.34115	9.93324	4.39657	2.68359	8.28256	6.26762
	VIT_00s0179g00190	4.19253	3.15612	3.96292	2.59773	2.85464	3.34136	4.91959	2.37013	3.75005	4.93876	4.39975	3.87907	4.60207	4.33523	3.86123	2.48516	2.86507	2.8817
	VIT_15s0107g00360	0.0547848	0	0	0	0	0	0	0	0	0	0	0	0	0	0	0	0	0
	VIT_01s0011g01080	9.84225	7.23102	7.75625	8.23384	7.38959	8.60653	8.9108	5.44977	7.29227	13.4443	11.4146	10.1244	10.2414	10.075	8.83488	14.9092	9.13543	10.8176
	VIT_06s0004g02780	0	0	0	0	0	0	0	0	0	0	0	0	0	0	0	0	0	0
	VIT_16s0022g00940	0.177112	0.921085	0.0233427	0.0215355	0.351844	0	0	0	0	0	0	0.128647	0.220939	0	0.0406831	0.971457	3.22869	3.73327
	VIT_13s0019g04040	0.360826	0.149979	0.411977	0.0782682	0.0385839	0.0183754	2.13766	0.626064	0.042699	0	0.162786	0.198261	0.146196	0.222171	0.109994	3.14158	10.8043	3.07469
	VIT_00s0533g00030	0	0.0241872	0	0	0	0	0	0.120382	0	0.03098	0	0.177989	0.0350073	0.0674602	0	0.0826534	0.211637	0.0953323
	VIT_18s0041g02430	0.141659	0.146535	0.251268	0.0536236	0.110611	0.265868	0.0869934	0.0686488	0.138852	0.206603	0.101508	0.171529	0.181847	0.098409	0.156316	0.0295255	0.333127	0.172777
	VIT_18s0001g09340	10.8741	12.3622	9.80509	9.73482	11.1423	11.4781	13.0955	15.0253	11.7938	16.5079	17.5087	18.0216	19.2985	18.8283	17.2165	9.88836	16.9696	15.0189
	VIT_12s0028g00570	11.5523	10.1868	11.1495	10.8815	11.3908	10.4838	13.7703	14.7325	12.6648	19.1144	19.5958	16.6611	16.7671	16.9517	17.7638	11.4567	14.778	15.2656
	VIT_00s0414g00050	0.0826777	0.0905309	0.291689	0.257025	0.237921	0.0341739	0.373275	0.0334876	0.195756	0.310398	0.709792	0.401728	0.505803	0.488527	0.587152	0.187301	0.700215	0.443177
	VIT_13s0064g00640	10.9418	9.27663	8.29263	7.37025	8.09963	9.11193	10.4836	2.56488	7.19758	11.9041	9.62355	8.08	12.2068	9.02717	7.29427	6.77	9.13916	7.66675
	Novel01221	1.40626	1.50678	0.94017	0.501976	1.50413	0.709905	1.45272	0.642513	0.408296	1.51425	1.07928	0.91489	1.3045	2.32799	1.57959	1.18395	3.30258	2.39428
	VIT_01s0026g00360	34.87	24.7219	32.5677	19.1183	22.4548	21.4744	30.564	18.1689	20.6866	22.8474	18.571	18.1978	18.7912	24.9721	19.0401	6.40189	18.2747	10.0472
	VIT_06s0004g03500	0.196625	0.447374	0.765727	1.1435	0.736986	0.825507	0.335633	0.701042	0.553564	0	0.556394	0.47414	0.821096	0.792194	1.17852	0.91357	0.265235	1.55827
	VIT_02s0025g02700	0.547833	0.198765	0.291251	0.196402	0.0766957	0.0247858	0.0956856	0.215227	0.197566	0.300206	0.167173	0.222606	0.169371	0.0544427	0.203302	2.24217	1.9146	6.30608
	VIT_08s0007g05770	0.639455	0.405557	0.416895	0.494294	0.516463	0.745347	0.369942	0.227244	0.338146	0.740371	0.833833	0.430368	0.674368	0.411657	0.644314	0.232671	0.444915	0.690831
	VIT_17s0000g04820	51.9797	59.7408	46.7085	46.596	56.2398	53.9946	28.9228	29.0143	28.99	25.0815	21.3617	26.1157	15.7477	15.803	14.59	30.3445	38.8334	38.722
	VIT_03s0063g00530	0.432398	0.587551	0.669344	1.25959	1.50109	4.4288	1.82068	1.9016	2.41493	2.63908	2.97178	3.39888	4.51433	5.74584	5.03991	3.81761	2.55789	3.09262
	VIT_00s0220g00050	0.175732	0.147628	0.0696821	0.0457424	0.107997	0.0616443	0.082917	0.0835398	0.219371	0.281907	0.244319	0.319144	0.219847	0.0708015	0.145248	0.0185632	0.0948203	0.0435042
	VIT_17s0000g03720	253.194	274.9	356.199	282.1	406.051	302.398	185.226	252.954	216.508	170.835	219.726	231.542	206.719	225.241	262.984	347.437	288.378	209.882
	VIT_19s0015g00700	42.5091	45.7055	30.7134	35.1155	40.2686	42.1314	35.3991	10.5368	24.5426	39.63	29.8427	28.3174	27.5057	24.7602	17.6833	28.2919	37.7452	40.1821
	VIT_14s0060g00280	484.165	603.554	516.178	716.081	734.764	824.049	445.585	592.32	518.008	226.017	237.299	343.767	123.378	138.055	149.276	597.059	240.946	269.281
	VIT_18s0001g03760	34.3302	37.654	34.4609	33.6739	32.3941	38.045	28.8038	27.4913	29.3775	27.8739	24.94	24.7723	39.0717	45.611	40.7868	18.1687	30.2791	24.2226
	VIT_15s0045g01310	31.0889	58.1864	24.4449	24.3689	28.8566	18.5943	19.0369	14.4004	9.73267	13.0496	13.1085	15.4858	13.0965	15.5193	11.0456	50.9076	72.3866	71.609
	VIT_08s0007g04920	5.4463	3.52171	3.38132	5.26186	4.64472	4.24233	9.02411	4.17834	7.05537	8.95786	8.06734	7.20966	8.2386	7.71364	6.45557	3.65571	3.98175	3.39171
	VIT_00s2326g00010	0.262409	0.468451	0.580324	0.0959958	0.393422	0.0599771	0.0342298	0	0.182418	0.161901	0.10601	0.0322985	0.218794	0.141104	0.303928	1.00804	1.62468	1.88894
	Novel00385	0.135909	0.0343039	0.137357	0.0601044	0.0193465	0.0540849	0.198769	0.717009	0.127713	0.185962	0.165715	0.10831	0.376919	0.344257	0.29924	0.23566	0.307165	0.0945239
	VIT_18s0001g15300	0.284451	0.921001	0.370931	0.543641	0	0.173831	0	0.335436	0.194925	0.350951	0.781625	0.167903	0.197147	0.764216	0.356457	0	0.52394	0.68131
	VIT_06s0004g07030	4.51288	2.76111	3.50882	1.48412	3.01227	1.05857	0.831057	0.350853	0.592502	0.703931	0.600877	0.663832	0.609323	0.601993	0.685293	3.68346	2.72386	4.51827
	VIT_11s0016g02770	2.93011	2.18103	2.5422	5.9546	6.49809	8.48744	18.6158	7.04952	12.3525	15.9687	8.69446	11.5636	9.09069	8.01819	5.24625	2.75103	4.86256	8.43083
	VIT_05s0020g00180	0	0	0	0	0	0	0	0	0	0	0	0	0	0	0	0	0	0
	Novel00513	0.167071	0.195451	0.133631	0.305546	0.494673	0.415169	0.714156	0.498701	0.764349	1.14231	0.87605	0.760422	0.762704	0.64345	0.629999	0.0347578	0.0964288	0.099493
	VIT_18s0089g01170	22.8303	31.6023	30.2411	9.2724	4.80151	4.24653	4.22898	4.93992	4.99249	5.7104	4.55305	4.1396	14.4992	25.6225	29.3532	107.458	18.2335	27.9101
	VIT_14s0060g00420	11.8121	4.29524	6.47155	2.78734	2.30384	1.97071	4.58709	9.59592	1.88039	2.34062	2.88485	2.48098	1.89257	2.06154	1.89838	9.86599	5.82133	4.31501
	VIT_08s0105g00390	35.2217	34.4456	26.8117	30.1812	31.1489	24.4736	31.0146	21.458	27.107	36.0787	35.0066	35.1985	38.3224	34.9705	32.7985	43.8374	34.9467	44.9388
	VIT_11s0037g01390	0	0	0	0.679059	0	0	0	0	0	0.0403997	0	0	0	0	0	0	0	0
	VIT_03s0038g04350	64.0379	63.3341	68.644	88.479	74.9091	86.9394	79.4593	84.0463	91.133	88.4125	97.5667	92.5291	94.574	92.6016	100.576	135.511	84.2871	109.951
	VIT_12s0028g01040	10.7848	10.7616	10.162	9.68531	8.58501	10.4207	8.17678	9.68517	14.6129	15.7643	15.1959	13.742	13.3354	18.0915	14.5272	3.25938	11.1226	7.61888
	VIT_04s0008g03960	0.768445	0.587126	0.826892	0.74606	0.851511	0.802728	1.98698	0.950591	1.286	1.97517	1.53923	1.44522	1.66145	1.45587	1.15909	1.34839	1.01887	1.83298
	VIT_09s0002g05040	0.333469	0.397427	0.247825	0.112794	0.220978	0.21616	0.107706	0.116601	0.146095	0.242256	0.183037	0.267609	0.272776	0.580247	0.383443	0.0738499	0.229755	0.138232
	VIT_12s0035g02000	0.551162	0.27805	0.329734	0	0.126025	0.115275	0.246365	0.178423	0.419727	0.435714	0.268912	0.546009	0	0.338798	0.174274	0.0593411	0	0.116743
	VIT_09s0002g04660	0.445366	0.574137	0.33419	0.239223	0.34018	0.528098	0.582713	0.0253482	0.386517	0.626813	0.328526	0.304086	0.529256	0.255981	0.163421	0.378071	0.895322	1.02615
	VIT_06s0004g04060	58.1336	64.9605	68.9554	60.8876	59.1722	91.8358	65.7557	62.4965	81.4937	60.2583	63.1459	64.102	54.6319	64.4117	59.7715	28.5504	42.5789	46.6898
	VIT_00s0869g00010	0	0	0	0	0	0	0	0	0	0	0	0	0	0	0	0	0	0
	VIT_16s0013g00540	0	0	0	0	0	0	0	0	0	0	0	0	0	0	0	0	0	0
	VIT_05s0049g01290	0.951547	0.917544	0.971526	0.583191	0.709474	0.508906	0.539411	0.912	0.623143	1.44593	0.414694	1.16817	1.12326	2.33386	0.93337	1.64047	1.04294	1.29385
	VIT_00s0193g00140	0.0965082	0	0	0.0788329	0	0.0369405	0	0	0.0443011	0.0399101	0	0	0.0450321	0	0	0.0380322	0	0
	VIT_15s0046g01220	99.1821	98.559	102.242	97.8201	97.187	103.223	49.4917	68.5825	57.2428	78.3362	91.5309	84.6819	64.5584	72.1681	76.3437	150.601	149.795	192.39
	VIT_04s0008g00510	25.0694	39.9997	19.7161	16.5244	23.6382	17.9971	12.289	10.1531	9.02279	14.8992	15.0754	13.4233	13.0304	15.1263	11.0376	21.585	24.562	27.7174
	VIT_11s0016g04500	23.03	20.2342	22.9457	11.9601	7.8718	7.25838	6.87009	7.63821	5.67762	9.63204	10.7019	9.24292	9.01624	11.8485	15.8083	33.3236	43.0774	38.5104
	VIT_14s0006g01940	0	0	0	0	0	0	0	0	0	0	0	0	0	0	0	0	0	0
	VIT_17s0000g02110	0.840507	0.318573	0.662377	0.0585643	0	0.10011	0	0.049916	0	0	0	0.104201	0.0586747	0	0.0975103	0.900465	2.99561	5.42865
	VIT_12s0035g00160	0	0	0	0	0	0	0	0	0	0	0	0	0	0	0	0	0	0
	VIT_07s0005g03510	28.6627	21.0475	23.4467	31.7856	29.8003	33.6217	44.1776	31.7696	35.02	48.1844	42.3784	36.7773	50.2721	48.4125	47.9837	19.6677	15.9557	18.7305
	VIT_15s0046g01980	0.422784	1.95334	1.50934	0.82904	0.767945	0.975182	0.291097	0.400837	0.408496	0.622338	0.906878	1.47512	1.10948	2.37175	1.70992	2.19827	5.02402	3.84373
	VIT_03s0038g03110	15.6074	17.7287	14.0552	14.2006	16.3395	16.7151	14.5206	9.86214	11.0736	15.1193	14.3991	11.637	15.859	17.8733	13.8546	12.6904	19.3163	21.8836
	VIT_14s0060g00680	12.8922	9.44659	12.8878	5.83854	4.66341	2.38535	1.65395	1.8585	1.20774	2.76762	3.53895	2.79157	4.5818	2.81047	3.65628	43.7572	40.9511	60.3955
	VIT_08s0056g00140	3.50867	4.61701	3.32122	1.06959	1.11702	2.84429	7.50846	11.3898	9.65942	9.30394	11.509	8.75152	18.5824	19.2432	21.1811	2.1553	6.14818	4.23434
	VIT_18s0001g13910	31.6457	43.0361	30.7497	38.8303	42.7944	28.3547	21.9852	33.8712	23.145	23.2687	33.5319	34.1054	27.0692	28.4382	27.1728	45.9275	47.6077	50.2337
	VIT_11s0016g01570	0	0	0	0	0	0	0	0	0	0	0	0	0	0	0	0	0	0
	VIT_08s0032g00990	53.0815	59.2026	60.4529	66.4283	74.7933	73.2351	61.5102	72.5161	68.1194	69.8378	79.0188	71.349	50.5502	54.2676	66.3444	106.965	84.7821	112.016
	VIT_05s0077g01790	10.5466	9.71676	9.75353	7.96024	7.66423	7.4081	6.76855	8.85459	6.31195	9.36897	11.668	11.3315	13.5451	16.1715	17.4887	22.9167	30.9364	29.7698
	VIT_03s0063g02560	24.413	24.7093	22.9303	20.2928	18.8875	22.4822	26.8685	17.2983	22.0068	29.6711	23.5256	24.1861	25.2887	24.0681	23.5645	29.1038	37.584	43.9439
	VIT_01s0011g02610	0	0	0	0	0	0	0	0	0	0	0	0.220925	0	0	0	2.45095	2.3044	3.92285
	VIT_19s0027g01510	0	0	0	0	0	0	0	0	0	0	0	0	0	0	0	0	0	0
	VIT_17s0000g08520	22.6588	20.6542	24.9175	20.9292	19.4694	22.858	18.8445	16.3764	18.4841	20.4315	20.5905	20.3794	24.263	22.7067	22.6539	26.4998	26.8128	27.3791
	VIT_09s0018g00310	3.54147	3.64264	3.26556	2.30145	2.04935	1.71792	2.16763	1.10829	1.48713	1.96551	1.26215	1.35825	3.79754	3.67157	2.61315	2.57665	2.32866	2.41337
	VIT_12s0055g00740	7.5284	8.53522	6.30624	5.83974	7.9258	7.0818	10.065	8.14099	9.01866	13.4219	12.7888	11.579	13.4248	12.6796	11.1575	1.7616	4.9174	4.31643
	Novel00288	1.07665	0.472398	1.01445	1.1589	0.751708	1.01681	1.9445	1.53818	2.39414	3.48508	3.66068	2.32086	3.36796	2.1213	3.05836	0.435979	1.0193	1.25545
	VIT_07s0005g01230	40.4432	29.7161	24.724	27.64	30.8361	43.4901	37.1054	12.3695	25.6196	38.5477	25.4952	24.8976	30.3162	32.4739	19.528	19.8914	21.2637	24.61
	VIT_03s0038g00820	1.59793	1.17461	1.39671	1.06827	0.424554	0.636984	1.49921	0.922739	1.02297	0.956085	1.44441	1.23374	1.14609	1.15845	1.42567	3.70796	3.92823	2.78938
	VIT_04s0008g06350	0	0	0	0	0	0	0	0	0	0	0	0	0	0	0	0	0	0
	VIT_18s0089g00500	0	0	0	0	0	0	0	0	0	0	0	0	0	0	0	0	0	0
	VIT_15s0024g00030	2.08268	1.75166	1.55573	1.79114	1.56189	2.067	2.15891	1.44549	2.02561	2.24372	2.30127	2.21816	2.64867	2.39266	2.63025	1.1145	1.49103	1.74277
	VIT_01s0137g00560	1.27088	1.442	1.94661	1.39035	1.60076	2.19983	1.73276	2.95373	1.69479	3.34315	5.10813	3.41682	5.01937	7.59455	7.2335	1.54264	1.81038	0.945954
	VIT_00s0448g00020	0.00694901	0	0.00906864	0.0975427	0	0	0	0	0.0100115	0	0	0	0.00977266	0	0.0176697	0.0157426	0.0490154	0.0185875
	VIT_06s0004g00290	0	0	0	0	0.0318201	0	0	0	0.0371717	0	0.0676418	0	0	0	0	0	0	0
	VIT_10s0003g00300	75.404	84.4307	95.8567	56.3038	51.0548	64.1314	65.5123	56.9136	62.4319	72.5364	64.8899	67.1187	115.203	133.823	128.707	150.201	80.9816	90.2362
	ENSRNA049442611	0	0	0	0	0	0	0	0	0	0	0	0	0	0	0	0	0	0
	VIT_11s0149g00150	17.1684	15.0925	13.656	11.0471	13.5668	12.4163	21.0666	13.8053	15.3486	25.9775	24.2198	20.542	25.1541	25.2636	20.1631	5.75655	12.2288	9.54567
	VIT_01s0010g01590	14.9762	9.91616	9.64354	8.63245	8.08303	10.6603	13.1862	8.16355	10.5121	15.6411	11.3795	11.3377	16.0647	16.9872	12.2467	7.9928	15.5103	13.2885
	VIT_05s0062g00990	0.122258	0.131321	0.427429	0.0561149	0.205436	0.0991434	0.845398	0.629246	0.454735	0.300317	0.498197	0.38917	0.338174	0.599354	0.101651	0.223973	0.358443	0.200814
	VIT_18s0072g01110	0.319542	0.474532	0.279129	0	0.224068	0.328996	0	0.211664	0	0	0.0980298	0.0439109	0	0.0478877	0.0894122	5.59583	4.1764	3.215
	VIT_06s0004g07860	3.8062	2.91182	2.49643	2.27757	1.5604	1.48195	2.49439	1.15203	1.19233	2.73651	2.33839	1.96137	3.94867	3.68102	3.0932	2.21538	5.14411	4.84065
	VIT_14s0108g01200	20.7031	16.2656	17.3511	11.6076	11.6987	15.4744	14.8973	8.67713	10.5198	20.8989	16.089	14.0917	17.9377	20.6029	14.8875	18.6645	23.3424	27.0273
	VIT_14s0006g02440	0	0	0	0	0	0	0	0	0	0	0	0	0	0	0	0	0	0
	VIT_09s0054g00220	12.8133	11.4456	11.2294	11.15	9.52009	9.49763	9.00784	8.88039	10.0512	10.1271	10.9012	11.7641	8.12131	8.63913	8.43165	18.2707	17.1808	20.027
	VIT_12s0134g00420	60.9069	58.9062	58.2119	82.0146	71.3949	63.3832	92.2757	77.8372	80.6323	82.7621	83.9597	80.8393	87.9425	93.7306	95.2338	30.6795	32.6169	29.4108
	VIT_04s0043g00240	0	0.0136278	0	0	0	0.0237282	0	0	0	0	0	0	0	0	0	0	0.0755875	0.0120152
	VIT_12s0028g02530	3.04258	8.48014	6.50792	4.30805	7.53715	2.32072	17.9712	33.4049	1.10813	2.09866	4.83217	6.36502	2.39259	5.5573	1.39247	1.67782	12.8155	8.69796
	VIT_03s0063g02240	2.60885	1.3997	1.41292	0.718173	0.315314	0.245073	1.78726	1.61836	1.0965	1.62575	1.4305	1.31967	2.21619	1.86321	3.80778	2.10771	10.9588	9.26367
	VIT_01s0011g00650	39.4568	29.6333	35.9254	31.8337	30.4877	39.8876	39.2924	34.7773	37.2468	45.4589	43.8959	41.1843	40.408	39.3823	41.7962	21.6361	23.4562	21.509
	VIT_13s0073g00580	66.1672	60.9446	71.4115	72.3894	69.2706	68.4404	70.9667	85.0644	83.2081	99.5725	108.186	88.9325	94.3231	87.7822	115.117	120.402	86.0606	122.028
	VIT_18s0001g06640	1.13876	1.06729	0.561799	0.139701	0.0815514	0.144396	0.260303	0.35032	0.0748851	0.397473	0.314486	0.274678	0.465814	0.360586	0.351734	0.66362	2.13418	2.38858
	VIT_18s0001g11420	0	0	0	0	0	0	0	0	0	0	0	0	0	0	0	0	0	0
	VIT_05s0077g02150	30.2055	24.2232	35.7406	8.39899	4.2593	5.77253	0.847455	1.50685	0.492813	1.01473	2.14049	1.67128	2.06854	3.64166	3.22731	9.47547	4.63157	3.39304
	VIT_06s0004g01930	8.43656	7.52051	5.16544	2.42398	2.20668	1.88961	0.53742	0.86072	0.773623	1.34394	2.00625	1.54423	1.12935	1.50997	1.35612	10.2813	9.77665	9.1346
	VIT_10s0003g05610	0	0	0	0	0	0	0	0	0	0	0	0	0	0	0	0	0	0
	VIT_05s0124g00450	21.5405	18.8238	22.0802	15.1957	7.8447	14.105	8.26786	10.9788	9.60205	14.1294	19.5267	14.8566	18.819	17.1414	15.0899	34.4334	35.2607	30.3414
	VIT_18s0001g09370	11.23	10.5918	7.84896	9.77587	11.2833	9.94425	11.1273	10.0667	9.59993	11.8329	13.4554	13.4659	11.2751	11.5057	11.868	10.5376	15.5445	16.4705
	VIT_14s0083g00680	0	0	0	0	0	0	0	0	0	0	0	0	0	0	0	0	0	0
	Novel01194	0.0749215	0	0.0301658	0.0467412	0.0143534	0.0337349	0	0.00677374	0.040216	0.0708705	0.134634	0.0277028	0.00796232	0.0231544	0.0564218	0.00675856	0.0173849	0.00664814
	VIT_02s0154g00460	26.4803	23.3784	23.6981	21.9878	25.0685	26.3726	22.3002	27.0711	25.624	29.6195	36.6319	31.318	23.7769	24.7912	25.8229	17.6646	20.8043	20.9381
	Novel00978	1.36066	1.13242	1.62688	1.10088	0.727687	1.33388	1.8079	1.02762	0.903923	1.33581	1.26912	0.647396	1.35479	1.09142	0.740901	0.725437	1.74555	1.15246
	VIT_01s0011g00830	34.3609	64.0875	59.2014	53.9085	46.2044	29.8151	29.7654	55.7275	49.4261	21.0447	35.1412	38.8098	33.5662	40.8575	52.014	1516.95	612.483	646.562
	VIT_15s0021g00120	0	0	0	0	0	0	0	0	0	0	0	0	0	0	0	0	0	0
	VIT_12s0178g00090	0.0829119	0	0	0	0	0	0	0	0	0	0	0	0	0	0	0	0.173879	0
	VIT_00s2814g00010	0.61583	0.856302	1.48352	3.84512	1.98255	3.3569	3.08538	5.65596	5.42524	3.26265	4.17581	4.14751	4.40839	4.02652	4.6041	0.383093	0.346086	0.436481
	VIT_06s0080g00710	0	0	0	0	0	0	0	0	0	0	0	0	0	0	0	0	0	0.0414282
	VIT_11s0016g04180	33.0605	27.1999	27.0535	23.3417	26.8071	27.4952	41.1179	16.2434	24.9201	44.5654	28.6616	27.9517	48.3574	43.6792	30.2032	7.53284	18.6862	15.6184
	VIT_06s0004g05780	7.30099	3.53101	4.57413	9.59427	9.31717	12.5612	18.1059	17.175	18.0492	16.4181	16.7374	15.6706	11.3925	8.70717	9.68639	5.18655	6.5715	4.09284
	VIT_19s0090g01250	0.0550824	0.284863	0.0908455	0.0727325	0.28023	0.0853789	0.157043	0.613447	0.156641	0.206898	0.508225	0.184942	0.25215	0.975942	0.423016	2.27566	6.74611	6.297
	VIT_14s0060g01340	60.9169	57.963	57.7356	76.2889	58.1647	73.2161	94.0619	74.9752	80.2365	89.9437	81.2601	85.5799	102.647	103.524	101.357	69.344	68.5766	86.3184
	VIT_19s0014g04210	2.2879	3.09259	2.20473	4.24186	4.53933	4.59269	7.93249	4.02305	6.82204	7.69374	6.38398	6.3546	5.28302	5.73587	5.06746	0.267774	4.06003	2.72509
	VIT_19s0090g01760	55.8548	60.2673	53.8879	56.7636	44.2853	49.8364	26.8973	33.1568	26.9109	33.943	48.9053	43.2829	33.7274	38.5228	43.7422	100.987	73.2441	97.0901
	VIT_08s0007g05850	0	0	0	0	0	0	0	0	0	0.210416	0	0	0	0	0	0.360571	2.91927	3.93989
	VIT_01s0011g06470	0	0.0407171	0.0181373	0	0.0542801	0	0	0	0	0	0	0	0	0.0189553	0.016241	0.124245	0.0473095	0.0349069
	VIT_03s0091g00470	30.0242	53.2357	51.891	61.0782	81.4052	42.6979	44.8069	47.947	65.0819	41.6614	39.7369	57.4608	52.6461	58.7818	63.2675	65.6233	124.705	91.4472
	VIT_05s0062g01180	24.5023	25.9472	28.0508	26.5879	24.1691	26.861	42.9414	33.9091	43.6802	52.6759	50.6687	46.9329	49.3436	47.2186	48.5558	16.464	27.9176	33.7704
	VIT_14s0066g00290	19.2981	24.0547	18.288	19.6956	24.0585	17.0335	24.1407	36.6429	19.2824	19.0766	22.5029	20.9926	18.6241	19.8677	18.2573	37.857	22.1609	30.8797
	VIT_06s0004g01380	49.1247	37.109	44.2269	28.2726	19.2716	30.6635	32.1346	22.6894	31.4171	42.3751	34.8394	29.955	38.3567	38.5864	36.9824	7.90464	26.8604	21.6858
	VIT_05s0020g03720	29.6534	27.1881	28.7484	28.2283	28.5267	31.6056	27.4656	30.3257	27.9028	35.132	35.2999	33.2542	26.2622	26.6108	30.5489	24.4191	23.2221	27.4207
	VIT_07s0129g00520	15.5826	32.0489	20.2374	18.8934	24.9159	14.3051	17.23	36.8822	15.0535	9.06955	7.65675	13.2143	8.2475	7.89399	8.2676	114.17	63.2989	51.7232
	VIT_06s0004g07690	2.54009	2.72779	1.95763	1.64547	1.95057	1.81013	2.0746	1.21036	1.4855	2.09402	2.29182	1.51072	1.89241	2.16099	1.87556	2.88075	3.28381	2.9251
	VIT_04s0044g00390	0	0	0	0	0	0	0.0204473	0.0184847	0	0	0	0	0	0	0	0	0	0
	VIT_07s0031g01710	1.45659	2.54041	2.47883	0.908569	1.01434	1.27385	0.371237	0.401353	2.2006	1.24418	0.429017	1.84788	1.14277	0.95356	0.18728	0.215308	11.2225	4.43855
	VIT_15s0048g01830	1.37406	1.61879	1.28473	1.75557	1.71483	1.78681	1.36953	1.40748	1.35655	1.95851	2.12365	1.94607	1.81514	1.87427	2.3513	0.700937	1.00481	1.14811
	VIT_03s0038g02110	20.1997	9.44172	12.6048	10.3632	7.05103	10.5528	18.9075	106.888	34.9422	23.7573	34.3251	26.2197	30.1096	23.9699	26.5599	293.407	51.544	44.7799
	VIT_13s0158g00080	2.54223	7.18378	4.98183	5.10112	8.82995	12.1424	4.02153	6.00533	7.23905	4.49312	2.91826	5.39881	4.68165	3.88849	4.52562	9.99466	13.4509	9.06907
	VIT_09s0002g02800	0	0	0	0	0	0	0	0	0	0	0	0	0	0	0	0	0	0
	VIT_19s0027g01780	0.161541	0.217899	0.152804	0.120906	0.0910063	0.234121	0.0727692	0.104581	0.113311	0.108416	0.183517	0.0803919	0.223953	0.127901	0.183551	0.00861699	0.0958824	0.0713439
	VIT_11s0016g05050	10.9565	7.25302	7.60917	6.80619	5.09197	4.26669	8.68239	7.48754	6.23232	8.00884	7.46635	6.64809	16.7489	20.1826	23.5412	11.9606	10.7468	11.633
	VIT_01s0010g03390	8.27812	7.72837	6.71012	6.16005	9.01147	7.75964	11.1178	7.94203	8.7225	17.5555	14.5585	12.8037	18.4771	18.4832	15.3959	4.8579	9.42096	7.73704
	VIT_18s0041g02320	0.273179	0.0893305	0.134919	0.082982	0.0850217	0.0804712	0.07744	0.0407512	0	0	0.0934958	0	0.0474022	0	0.131363	0.0400339	0.0611971	0.11814
	VIT_01s0146g00310	91.8844	96.3346	98.5356	133.966	134.569	141.78	142.696	162.739	152.42	133.712	137.288	143.852	132.105	121.343	126.768	138.787	115.855	153.025
	VIT_19s0027g00560	0.120089	0.135967	0.11742	0.1037	0.0982029	0.0235553	0.132964	0.2015	0.195047	0.184368	0.21568	0.1436	0.1246	0.0936638	0.057359	0.542132	0.498665	0.790609
	VIT_15s0046g03430	6.89588	20.0184	5.47461	1.22158	2.08257	1.16109	0.937966	0.423609	2.43658	0.875326	0.75205	1.45903	0.712258	1.21888	1.42109	1.99678	9.70485	4.78354
	VIT_08s0007g05000	6.67679	8.82805	7.07122	7.32858	4.85526	2.99547	25.8324	33.773	4.02629	1.77117	2.68012	4.21442	1.58422	3.18158	2.03273	73.266	88.0213	56.4628
	VIT_01s0010g01830	0.450539	0.49144	0.338376	0.109705	0.099058	0.128792	0.146675	0.0699047	0.0931299	0.372523	0.215529	0.255894	0.449219	0.603078	0.529933	0.345513	0.846284	0.821111
	VIT_14s0066g02670	0	0	0.0258309	0	0	0	0	0	0	0	0	0	0	0	0	0.0989247	0.0542997	0.047445
	VIT_12s0121g00340	0	0	0	0	0	0	0	0	0	0	0	0	0	0	0	0	0	0
	VIT_05s0094g00360	32.0184	347.686	31.4036	68.5704	519.781	35.5042	16.9956	20.3452	99.7455	26.1009	21.5058	122.359	78.6397	64.2251	10.4445	354.492	310.487	205.297
	VIT_01s0011g06390	0	0.0355874	0	0.0134028	0.0141037	0.0125609	0.0125077	0.0131638	0.0312158	0.0135707	0.0462028	0.025951	0.0610955	0.044261	0.0528664	0.0387964	0.0701427	0.0890461
	VIT_12s0028g01080	171.767	171.419	242.798	108.098	72.0272	87.1919	67.5296	69.688	57.9128	83.153	87.1548	67.3401	128.092	148.559	186.937	585.564	165.983	191.74
	VIT_01s0150g00600	37.1936	28.6079	22.7903	19.0504	25.9396	24.3621	27.0142	15.2647	14.1033	36.169	26.5465	20.9472	33.2569	31.0567	19.9893	11.2483	27.6633	19.6686
	VIT_08s0007g08960	8.95146	5.49745	6.06583	4.46795	3.25466	3.21673	4.87691	3.71665	3.32273	4.87821	4.81167	4.23516	8.70141	7.47516	7.71826	11.9902	19.7306	18.2918
	VIT_01s0011g05220	0.0466975	0	0.0201185	0	0	0	0	0.0371765	0	0	0	0	0	0	0.0783996	9.5168	4.16058	16.4119
	VIT_05s0029g01200	29.7728	28.4182	28.3158	23.3194	24.4689	21.6599	26.4094	19.4921	16.8499	23.8539	22.1693	18.5728	28.642	32.1252	25.1671	31.025	45.083	48.3071
	VIT_05s0020g01270	0.0789032	0.0525424	0.10368	0	0	0.0473315	0.0488802	0.118369	0.138133	0.0246735	0	0.0236261	0.055762	0.0269037	0	19.4922	16.5872	38.3837
	VIT_03s0038g01180	0	0	0	0	0	0	0	0	0	0	0	0	0	0	0	0	0	0
	VIT_14s0006g01610	1.79391	2.43175	0.22244	0.471485	1.51022	0.272444	0.89332	4.27611	0.357929	3.41849	3.43374	2.42617	1.9058	1.7647	2.22469	11.5541	11.9218	12.3158
	VIT_11s0016g02940	1.50074	1.14393	0.906517	1.39752	0.684427	0.859677	1.57353	1.13191	0.568116	0.996609	1.32905	1.32262	0.459114	0.246737	0.748756	11.0316	7.61479	12.8124
	VIT_18s0089g00040	1.8004	4.89307	2.90596	2.05776	5.63202	3.34572	0.17715	0.239737	0.0868347	0.682555	1.2134	1.07218	1.75678	0.754921	0.884352	2.04746	4.31456	4.85552
	VIT_19s0014g04060	0.0948309	0.25672	0.195126	0.356347	0.533208	0.544636	0.433767	0.3206	0.602298	0.533692	0.2753	0.308008	0.375938	0.49055	0.184991	0	0.256736	0.0491162
	VIT_18s0117g00220	25.9439	18.8852	19.4634	15.9914	11.8508	12.1689	13.741	11.3923	12.1337	21.0255	20.7058	15.8901	22.6992	18.7148	20.2931	29.4882	23.7321	29.8727
	VIT_00s0198g00100	0	0	0	0	0	0	0	0	0	0	0	0	0	0	0	0	0	0
	VIT_06s0061g01040	33.8853	25.3321	28.2617	20.2467	16.3316	14.977	21.6196	15.5323	16.5337	22.3799	18.1093	18.3249	23.5097	22.187	20.9957	27.1531	26.5672	24.1319
	VIT_05s0020g01580	22.663	18.5649	18.7211	17.4171	16.5199	15.1535	20.7404	18.2059	18.3168	24.5573	24.743	22.271	16.9644	17.3518	18.2745	14.0603	18.4816	17.845
	VIT_18s0089g00030	20.7404	21.9624	23.4485	20.0506	19.4082	21.023	24.2172	20.2588	22.6133	29.4038	25.4451	27.5075	22.9788	20.4738	20.935	12.3525	18.0759	18.5038
	VIT_02s0012g01500	9.81273	4.89389	6.41116	2.9564	2.54361	2.0903	2.98739	2.50413	2.32093	8.45072	6.82667	8.54325	4.02946	5.54266	5.63195	5.95274	8.03061	5.78075
	VIT_06s0004g00870	48.7505	48.0079	49.0538	68.4754	64.8811	74.8216	71.7862	85.306	77.361	76.649	93.7059	94.1851	52.0838	58.4082	63.5738	47.3658	48.6733	48.8378
	VIT_11s0065g00440	0	0	0	0	0	0	0	0	0	0	0	0	0	0	0	0	0	0
	VIT_06s0004g07560	17.4886	14.9632	15.3487	17.3259	12.3592	13.139	18.3515	15.9957	16.4612	18.8905	17.6442	18.7732	14.8557	14.63	15.7685	26.9198	17.8663	19.9758
	Novel00212	0.0512796	0.0331814	0.0993338	0	0	0	0.0287648	0.0600814	0.0358945	0	0	0	0.035038	0.0339299	0.321879	0.959513	3.57897	2.57375
	VIT_00s1739g00010	2.16776	2.75508	2.51312	2.27836	2.36937	2.55981	1.89663	2.63156	2.02969	1.88659	1.39575	1.43714	1.30692	2.78259	2.21136	2.47544	1.45324	2.32507
	VIT_13s0047g00860	0	0	0	0	0.112266	0	0	0	0	0	0.0672246	0	0	0	0	0	0	0
	VIT_07s0005g01580	0	0.03536	0.0346486	0	0.0345648	0.096629	0.0351374	0.191582	0.0369176	0.0332584	0	0.127199	0.0375267	0.0723153	0	0.0633871	0.284169	0.129036
	VIT_08s0007g04260	0	0	0	0	0	0	0	0.15143	0	0.0525761	0	0.0502704	0	0.0571594	0.0490471	0.700327	0	0.0561336
	VIT_19s0090g01290	53.8136	39.5728	41.0876	45.3502	43.6391	47.7796	50.493	41.3545	46.084	63.5807	58.687	54.0143	62.9432	63.9649	56.4043	22.2432	37.1282	29.7629
	VIT_19s0177g00230	1.10977	0.580274	1.48686	3.03405	3.00108	2.75092	8.40037	1.67409	3.73426	2.51704	1.04782	1.89702	1.04232	3.62779	1.13411	1.38896	2.06691	3.08027
	VIT_00s2244g00010	0.230506	0.186682	0.0512691	0.0536662	0.0471515	0.0443286	0.0505979	0.139369	0	0.287212	0	0.185118	0.107806	0.312479	0.141893	0.0456387	0.0697647	0
	VIT_13s0175g00170	0	0	0	0	0	0	0	0	0	0	0	0	0	0	0	0.0850891	0.121321	0
	VIT_15s0107g00500	5.84065	5.03657	6.72603	4.18322	3.59831	4.51709	3.17938	1.88933	2.63173	2.70962	2.64217	2.04002	5.37979	5.40637	5.13154	3.19793	6.34316	4.41006
	VIT_11s0065g00840	0.0580075	0.0566482	0	0.0358825	0.0735292	0	0.143741	0.0352428	0	0	0	0.0709574	0.163979	0.118615	0.0338932	0.0932512	0.0625963	0.106904
	VIT_16s0013g01400	3.79733	3.09521	3.30123	2.20621	3.57745	2.57994	8.79674	3.50292	3.82345	6.66669	4.07788	3.30623	8.36066	6.6604	4.1507	1.30932	3.24072	2.14012
	VIT_14s0006g03180	1.36374	1.66184	0.503766	0.603489	3.50633	0.458618	0.335359	0.338651	0.170583	0.427394	0.599577	0.717067	1.30338	1.34103	0.978556	1.01269	1.31338	1.24078
	VIT_04s0023g03350	14.6165	14.0599	17.3919	14.3877	13.9148	15.5941	24.5201	16.1831	21.9353	33.5654	26.9908	24.9616	34.7692	26.03	29.1574	10.3665	12.7984	11.504
	VIT_09s0054g01370	0.836622	0.439265	0.680005	0.918413	0.656826	0.183422	0.671948	0.682127	0.512	0.903182	1.44537	0.627812	1.16444	1.54539	1.00937	0.123046	1.12496	1.0087
	VIT_15s0048g00140	0	0	0	0.039839	0	0	0.0398976	0	0	0	0	0	0.0226432	0	0	0.0172555	0	0.0404396
	VIT_18s0001g02690	58.2285	41.3664	60.3874	69.7886	69.0616	81.7899	62.6584	79.5751	75.6186	81.3603	113.236	89.3706	57.9699	55.2142	58.6017	10.8099	16.2701	12.6837
	VIT_00s0992g00020	0.057063	0.139315	0	0	0	0.170002	0.136582	0	0.121884	0.250025	0.121682	0.102519	0.120779	0.310963	0.10589	0.350278	0.246308	0.458812
	VIT_00s0262g00120	0.398828	1.62048	0.61934	0.751033	2.12394	0.490523	0.951433	0.764668	0.0839485	0.282746	0.207895	0.205107	0.502691	0.218444	0.115142	0.555494	2.12355	1.63934
	VIT_09s0002g08590	0	0	0	0	0	0	0.027714	0.0287188	0	0	0	0.0287505	0	0.0163695	0	0.0257257	0.0368537	0.0140932
	VIT_12s0134g00480	0.340169	1.64767	0.586932	0.385882	0.527156	0.0301368	0	0	0.109731	0.0975829	0.0767807	0.351734	0.22006	0.177042	0.0964661	6.29037	7.90183	7.53127
	VIT_04s0008g07400	22.6128	19.4681	19.4876	19.2652	17.7303	23.2626	24.0775	12.4729	21.5	22.3117	17.6055	18.4765	15.6923	15.4762	14.226	20.135	15.2699	13.9348
	VIT_16s0022g01910	0	0	0	0	0	0	0	0	0	0	0	0	0	0	0	0	0	0
	VIT_16s0115g00080	0.0964574	0.545254	0.54779	2.42107	0.453826	0.430795	0.49887	0.62029	0.689993	0.563453	0.358543	0.507192	0.543291	0.832932	0.654049	0.490262	0.800539	0.381766
	VIT_04s0008g02540	65.9783	64.7025	50.1889	65.3441	64.4292	59.4404	60.4244	38.553	56.8842	70.563	58.653	65.8971	67.8156	55.3008	48.1048	32.7663	34.5191	33.6094
	ENSRNA049467226	0.328101	1.01916	0.427743	0.283323	0.823305	0.399103	0.265848	0.647798	0.756663	0.268585	0.439724	0.52494	0.301756	0.146323	0.147428	0.729138	0.133658	0.26946
	VIT_00s2731g00010	4.64594	2.26535	2.507	1.48695	1.44496	1.58719	1.93043	0.186776	0.743679	2.34745	0.716282	1.09134	1.73437	1.42533	0.407815	2.39712	3.06014	2.71655
	VIT_14s0068g01140	2.81191	1.68158	1.53241	0.927161	0.98688	1.0273	1.2674	0.427634	0.724855	1.74552	1.37896	1.08374	1.98841	1.65306	1.16065	1.46374	2.27413	2.04454
	VIT_11s0065g00860	15.4126	12.67	13.5389	13.972	9.12698	9.80335	9.50856	7.86469	8.73723	12.123	12.1956	12.1379	16.7282	16.9689	21.1822	14.2689	17.6205	17.0412
	VIT_05s0051g00540	0.105234	0.127513	0.171076	0.0582638	0.0613983	0.0944907	0.0314547	0.037175	0.026528	0.00767717	0.0432871	0.0447341	0.207552	0.326138	0.416333	1.21793	1.51018	2.24067
	VIT_02s0012g01340	2.95548	2.55236	2.04686	1.42666	2.23175	1.86459	3.018	1.49171	1.58763	2.98112	1.33463	1.71432	3.31368	2.66418	1.46649	2.04659	2.71224	5.30123
	VIT_16s0013g00310	0.031092	0.0737607	0	0.0424087	0.0931514	0.127472	0.447059	0.0912129	0.194355	0.113454	0.064425	0.072372	0.106543	0.020603	0	0.0180325	0.304823	0.482413
	VIT_16s0039g01960	0.068265	0.335678	0	0.123099	0.588581	0.12071	0	0.0396809	0.143351	0	0.0434764	0.443743	0.420263	0.0452355	0.16867	0.37164	0.165281	0.166606
	VIT_06s0004g07480	0.00892896	0.0586625	0	0.0220933	0.0336484	0.0332162	0	0	0.0248312	0	0.036597	0.109679	0.100584	0.0243381	0.0208684	0.0106587	0.0244399	0.079221
	VIT_02s0025g04480	1.01703	1.17194	2.29772	1.26896	0.357565	0.766236	0.620935	0.986552	1.33409	0.736038	0.205448	0.744481	0.432979	0.104617	0.460587	16.4474	9.42143	7.42967
	VIT_15s0046g00440	13.0206	17.9435	14.2855	19.1739	34.9287	13.2877	23.5759	11.0869	26.6772	21.107	14.6742	22.7912	19.2307	15.6399	10.5327	17.8103	38.0698	27.2752
	VIT_16s0050g02010	0	0	0	0.0153252	0	0	0	0	0	0	0	0	0	0	0	0	0	0
	VIT_09s0002g07060	43.1655	33.5691	44.7695	29.6077	23.5215	37.714	24.0211	20.5401	26.6285	28.4677	26.04	22.6706	29.801	30.1389	31.1916	28.5135	32.4945	31.006
	Novel00246	0.140382	0.0602544	0.120922	0.198416	0.1466	0.251193	0.423683	0.63802	0.617629	0.417538	0.367836	0.488674	0.372975	0.391898	0.297227	0.123584	0.214753	0.144459
	VIT_04s0008g05540	100.85	77.4838	94.4868	61.9665	58.2421	60.6186	37.1527	61.2214	39.0756	48.1229	62.6788	50.3015	69.9836	53.1483	69.6453	53.8051	46.0801	51.9999
	VIT_11s0037g00990	30.1178	25.5086	20.7811	20.0985	25.4534	22.0291	33.675	13.5257	21.3012	34.7141	22.7014	23.6391	24.4293	23.0182	16.3611	24.8291	30.2999	29.7034
	VIT_16s0050g00810	3.1321	2.86996	3.38793	3.2024	2.80398	3.22136	3.90235	3.48316	3.82182	4.09601	3.31759	3.83739	2.64824	2.91668	3.13985	5.49842	2.35152	3.55612
	VIT_02s0025g01380	34.9905	39.5353	20.6091	6.67163	2.60047	2.22705	0.385522	0.938489	0.255012	0.440776	0.628445	2.67787	1.52366	2.08682	4.74224	292.246	107.441	229.149
	VIT_13s0158g00050	0	0	0	0	0	0	0	0	0	0	0	0	0	0	0	0.0318855	0.0128416	0
	VIT_16s0013g01710	0	0	0	0	0	0	0	0	0	0	0	0	0	0	0	0	0	0
	VIT_07s0031g02520	8.67538	7.24457	8.86503	7.94158	8.35772	6.54533	8.11958	8.50378	8.30973	7.61416	7.60496	8.64595	7.95486	7.50994	8.74947	8.20836	8.92775	6.44483
	VIT_16s0039g02760	18.8514	13.2052	13.4283	13.7958	15.3836	16.4365	18.8095	16.4412	18.1594	25.9672	29.2418	23.4545	23.3146	24.0907	21.007	17.8343	16.0044	16.1473
	VIT_14s0006g01020	50.015	47.8692	44.7591	41.5234	39.1261	40.7689	41.7059	43.0562	42.5426	53.8686	62.3037	52.1947	58.2605	57.0493	65.3102	37.493	57.132	52.0846
	VIT_19s0015g00980	193.121	177.562	188.24	166.429	167.997	210.696	138.529	176.023	146.183	190.739	178.872	161.029	167.613	170.477	158.241	177.179	155.84	116.509
	VIT_14s0006g01700	0	0	0	0	0	0	0	0.0597569	0	0	0	0	0.140839	0	0.0686363	0.059623	0	0.058649
	VIT_17s0000g02140	66.4327	49.4971	58.947	52.6804	82.2251	100.92	47.6151	64.5358	65.6174	93.0393	85.909	69.8767	113.074	74.4306	63.8246	44.6919	39.5031	22.0759
	VIT_06s0009g03370	0	0	0	0	0	0	0	0	0	0	0	0	0	0	0	0	0	0
	VIT_02s0025g01790	1.33605	1.75945	1.79419	0.210852	0.281599	0.696266	0.170437	0.216801	0.170751	0.0935507	0.085812	0.196901	0.274185	0.672046	0.560808	0.495487	1.35442	1.53413
	VIT_10s0042g01180	2.37179	2.00607	2.21359	0.851094	0.957718	0.727425	0.363264	0.566484	0.447253	0.613614	0.90423	0.717844	0.582523	0.70324	0.628557	0.710677	0.751494	0.762894
	VIT_03s0063g00650	40.1509	28.6763	33.4054	32.0942	26.8781	38.0283	43.2923	31.4475	39.8375	50.5434	45.182	41.5445	51.614	46.5233	43.6628	14.9085	18.2329	14.7362
	VIT_09s0002g06940	0	0	0.0293424	0	0	0	0	0	0.0315244	0	0.0286827	0	0	0.029799	0.0300686	0	0.0598917	0
	VIT_04s0023g00190	0.346199	0.0664562	0	0	0	0.0843842	0	0	0	0	0	0	0.191405	0.0928134	0.187028	0	0.146868	0
	VIT_07s0141g00200	9.71718	8.17317	9.24624	6.08846	4.73452	5.7594	4.24553	4.34415	3.92537	4.11985	4.20183	4.66598	3.84066	4.56295	5.16031	38.7534	10.3184	14.7518
	VIT_07s0005g06110	4.02827	1.81486	2.28712	1.04386	1.45108	0.64237	0.27573	0.327295	0.528911	0.847404	0.621492	0.769695	0.868878	1.06572	1.44409	2.49993	1.72392	2.01548
	VIT_00s1350g00020	0	0	0	0	0	0	0	0	0	0	0	0	0	0	0	0	0	0
	VIT_13s0019g01560	0	0	0	0	0	0	0	0	0	0	0	0	0	0	0	0	0	0
	VIT_06s0004g03960	0.0198676	0.0559015	0.0261503	0.0243433	0.0251665	0	0.00868024	0.142229	0.0658167	0.05744	0.018285	0.0880868	0.0278114	0.00893227	0.0153291	0.0610353	0.0881527	0.102261
	VIT_03s0088g00390	20.5866	16.3008	18.1481	16.4614	11.9052	16.4129	11.2038	8.38324	12.7142	20.3598	23.0341	19.1573	22.7247	22.8542	21.7041	10.1707	16.6543	14.3594
	VIT_16s0013g02130	56.2615	41.1149	47.0734	51.4424	38.2718	46.1064	50.9717	46.8728	52.4406	69.0574	78.438	70.1399	56.1941	57.4065	64.2127	49.486	41.7824	44.3512
	VIT_16s0050g02690	0.355717	0.369737	0.303645	0.328749	0.396687	0.288812	0.542969	0.421217	0.57932	0.693129	0.682893	0.500601	0.712741	0.574304	0.545957	0.27121	0.319755	0.471532
	VIT_05s0102g00720	9.09161	5.42508	6.11432	5.24143	3.70698	5.66273	3.78113	1.85153	3.74988	8.43856	7.71791	5.25903	8.7353	8.22455	7.01659	4.79921	8.3849	6.44893
	VIT_01s0011g05200	6.63592	4.34321	3.29333	1.07795	0.517694	0.278616	0.26649	0.107968	0.144384	0.112198	0.11136	0.262058	0.108422	0.209438	0.800911	111.374	38.3395	46.4331
	VIT_17s0000g04950	1.75058	0.712489	1.20895	0.570366	0.389777	0.280279	0.380441	0.16268	0.0941665	0.63606	0.271945	0.458217	0.239061	0.184593	0.258302	1.46073	4.42224	5.06751
	VIT_00s0508g00010	0	0	0	0	0	0	0	0	0	0	0	0	0	0	0	0.445235	0.514994	0.403863
	VIT_10s0003g01910	0	0	0	0	0	0	0	0	0	0	0	0	0	0	0	0	0	0
	VIT_05s0020g03660	12.386	11.4869	13.6422	14.6922	12.1625	14.5143	18.5942	15.0757	19.3739	21.359	21.4428	20.9717	22.7427	24.8228	23.726	13.8359	14.2981	12.4475
	VIT_08s0007g04480	0.137389	0.0840899	0.105585	0	0.0403548	0.00922812	0	0	0	0.0498352	0.0678877	0.0496947	0.516461	0.748508	0.741137	2.5935	0.251651	0.854637
	VIT_07s0130g00030	16.2508	4.289	7.81757	3.69321	0.469206	0.569967	0.270385	0.448749	0.423346	1.91055	3.93034	2.28579	3.88186	2.4349	11.9908	455.302	110.074	311.433
	VIT_15s0048g00100	0	0	0	0	0	0	0	0	0	0	0	0	0	0	0	0	0	0
	VIT_15s0046g01110	1.38791	1.38622	1.23394	1.61339	1.66748	1.84374	3.7352	2.89936	2.82778	3.01201	2.90992	3.24104	1.61997	1.37884	1.72138	7.76335	3.97362	8.45644
	VIT_17s0000g05760	83.5799	63.1551	83.3712	42.8425	41.0735	42.7221	34.4317	35.0135	35.9099	64.7958	65.5564	55.2772	78.1204	74.1976	73.2593	26.5582	49.7715	42.0936
	VIT_07s0005g06690	0	0	0	0	0	0	0	0	0	0	0	0	0	0	0	0	0	0
	VIT_15s0021g02180	3.60194	3.19456	2.93747	2.72225	4.20452	3.16337	4.03857	4.47915	3.39846	4.2005	3.48057	3.67164	4.40862	3.57027	3.27897	1.7245	2.85618	2.22671
	VIT_10s0003g02380	0	0	0	0	0	0	0	0	0	0	0	0	0	0	0	0	0	0
	VIT_16s0039g00810	0	0	0	0	0	0	0	0	0	0	0	0	0	0	0	0	0	0
	VIT_05s0020g05020	17.2441	1.68612	25.8061	7.87482	2.57779	1.35836	92.9879	121.966	1.1933	3.07462	6.51244	1.80912	3.20706	2.04136	0.950943	0.278745	7.03962	1.2233
	VIT_13s0019g01340	0.365104	4.17137	0.695427	0.029596	0.69826	0.0554737	0	0.0286208	0.0344652	0.0299666	0	0.0298734	0	0.0652544	0.0279552	0.376443	0.722813	0.440872
	VIT_10s0003g05800	0.55538	0.530374	0.31531	0.473385	0.42725	0.513977	0.691976	0.143265	0.235246	0.774769	0.702626	0.729668	1.34316	1.08696	0.801552	0.364676	0.571093	0.749171
	VIT_07s0005g00600	2.00734	1.9728	1.63105	3.3166	2.84067	2.92123	5.07446	2.43731	4.0432	4.18993	2.77618	2.79901	4.72041	5.03499	5.30719	5.35325	1.76954	3.25316
	VIT_01s0026g00750	60.5704	49.0331	56.2043	71.4813	58.2921	57.7276	49.1871	61.8107	55.2514	67.6012	78.7285	70.8608	70.534	76.4465	80.0369	65.9	59.2552	63.1383
	VIT_07s0031g01140	0	0	0	0	0	0	0	0.0207901	0	0	0	0	0	0	0	0	0	0
	VIT_15s0048g01090	1.27945	0.743801	0.78493	1.0279	0.506724	0.471326	0.74146	0.308267	0.544939	0.590199	0.428479	0.443266	0.235226	0.174	0.101914	2.4403	1.10464	1.47625
	VIT_08s0056g01640	51.3964	52.308	57.7684	52.1613	52.6904	60.6942	55.2812	52.0391	58.171	64.7456	61.1424	56.0091	71.9486	67.0761	74.5193	78.0946	66.4939	72.6894
	VIT_12s0178g00120	0.12278	0.195958	0.0389244	0.0369005	0.0776604	0.182524	0.0394735	0	0	0	0	0	0.167785	0.0812996	0.0819742	0.270281	0.200438	0.224741
	VIT_07s0191g00150	1.89798	1.55066	1.77289	2.38659	2.97341	1.79985	1.53799	2.77097	2.77773	2.01414	2.84486	1.97367	2.8641	2.34868	1.75307	1.73074	1.39854	0.840802
	VIT_01s0011g04060	11.1834	7.96011	8.83981	10.6773	5.15518	6.92747	9.89384	4.70786	5.27702	7.01583	6.92604	6.33383	13.5047	13.0678	14.9199	8.61072	18.8086	18.1133
	VIT_19s0014g02080	5.01659	4.64921	5.06814	4.6307	4.8463	4.44754	8.03385	5.57416	6.4613	7.93542	5.87272	5.66205	8.53042	7.64987	6.9226	2.79775	4.63742	4.47464
	VIT_08s0056g01530	0.0846154	0.0638685	0.0554052	0.00970935	0	0.0486771	0.0171402	0.1584	0.0298963	0	0.0374177	0.0165694	0.029183	0.028274	0.00950523	5.78901	3.69577	8.16212
	Novel00633	3.51289	3.91378	3.51892	3.8799	5.00107	3.1884	2.70018	4.39835	3.813	5.23322	5.3009	5.5938	3.14433	3.83251	4.43812	3.33436	4.53776	5.21446
	VIT_08s0056g00320	10.9677	10.6016	9.45689	8.98856	13.6711	7.72532	8.18175	8.49321	8.03901	9.77315	10.2018	9.32535	8.62513	8.66787	8.79142	7.47886	10.3756	9.67342
	VIT_00s0308g00010	0	0	0	0	0	0	0	0	0	0	0	0	0	0	0	0	0	0
	VIT_18s0001g09180	10.5261	11.1539	8.23582	7.33709	9.05847	9.52169	14.9619	4.73353	7.72062	14.1362	10.3135	9.19273	15.9922	17.3408	9.8774	4.08543	10.1766	7.88413
	VIT_12s0134g00030	0	0	0	0	0	0.0122532	0.0114086	0	0	0	0	0	0	0	0	0.166085	0	0
	VIT_00s0144g00270	0.250859	0.20791	0.241081	0.0657564	0.0889553	0.114671	0.251424	0.34589	0.246857	0.608248	0.639982	0.472146	1.30237	1.26997	1.26776	0.181415	0.21285	0.441418
	VIT_13s0064g00610	0.132921	0.203551	0.172154	0.0810431	0.204219	0.078591	0.167857	0.0783728	0.0927315	0.0819978	0.0858693	0.161934	0	0.133949	0.128293	0.109303	0.0597673	0
	VIT_16s0022g02120	15.8062	17.0083	18.8828	20.3858	20.5965	21.3605	18.5868	19.7113	17.716	17.1224	19.7953	17.6018	12.4275	13.305	15.4909	10.6656	10.5256	11.8713
	VIT_09s0002g05220	0.417979	0.314577	0.411931	0.207633	0.190355	0.37883	0.207767	0.400241	0.228495	0.428454	0.525003	0.358878	0.666407	0.713223	0.666892	0.199093	0.389269	0.279745
	VIT_03s0038g00940	0.927133	0.345907	0.253414	0.0341851	0.136312	0.137055	0.205412	0.833187	0.231916	0.24214	0.276501	0.50348	0.507133	0.376417	0.719652	3.12242	10.2319	9.7422
	Novel00471	0.444581	1.08154	0.807104	1.20195	1.66935	0.843957	1.61262	1.1251	0.836123	1.40806	1.27238	1.10042	1.7198	1.53295	1.82639	0.42541	0.743603	0.875539
	VIT_12s0142g00440	0.0306974	0	0	0	0	0	0	0	0	0	0.0402395	0	0	0	0	9.47416	8.04871	8.7454
	VIT_14s0036g01270	0.152375	0.223206	0	0	0.0939614	0.188947	0.100829	0.274878	0.321639	0.0954371	0	0.0912516	0.214831	0.103911	0	0.263545	0.069512	0.0894609
	VIT_00s0301g00070	35.5395	42.4867	29.8884	43.1268	29.5263	7.93079	8.89296	28.2856	8.77255	5.24945	10.0928	16.8822	10.627	8.95934	8.44481	173.96	27.0573	58.6264
	VIT_03s0091g01140	10.1788	6.71002	5.60696	4.38642	3.11749	4.09863	3.60778	1.88069	2.40616	8.08258	7.44208	6.22063	8.3183	8.30329	5.96847	2.7335	8.71576	5.01527
	VIT_18s0001g05190	0	0	0	0	0	0	0	0	0	0	0	0	0	0	0	0	0	0
	VIT_09s0054g00750	8.08942	9.43316	9.82174	6.43105	7.16225	7.67779	10.1059	7.0624	8.42472	14.693	12.998	10.446	19.1167	20.8387	15.6097	2.2645	6.78536	4.77883
	VIT_07s0031g01000	0	0	0	0	0	0	0	0	0	0	0	0	0	0	0	0	0	0
	VIT_05s0029g00940	0	0	0	0	0	0	0	0	0	0	0	0	0	0	0	0	0	0
	VIT_14s0030g01050	1.36609	1.84703	1.14963	0.618669	1.62885	0.824808	1.38135	0.733255	0.728255	2.12689	1.3774	0.898588	2.87896	3.63782	1.4487	0.42968	5.85922	4.53048
	VIT_04s0079g00680	41.1789	30.2888	39.0731	34.095	27.1931	38.2584	35.5786	21.0718	26.1561	34.2448	25.7174	25.7066	25.8318	22.9889	21.8062	39.3425	15.1354	15.838
	VIT_13s0139g00180	0.654194	0.41068	0.457235	0.220737	0.285489	0.219921	0.194138	0.180538	0.13724	0.331438	0.357583	0.174128	0.547441	0.710094	0.390098	0.13053	0.624388	0.385852
	VIT_00s0233g00040	0	0	0	0	0	0	0	0	0	0	0	0	0	0	0	0	0	0
	VIT_11s0149g00240	0.631406	1.67792	2.23507	63.1934	1.35567	1.2845	1.47907	7.52514	1.13261	1.3324	4.40644	3.46397	8.77337	2.29757	3.09128	2.50709	2.86449	2.18501
	VIT_08s0040g01840	0	0.148175	0.145194	1.34996	0.83091	0.809843	2.25885	2.94297	2.65229	2.78553	2.55325	1.9167	0.940373	1.36478	0.695818	0.119237	0	0
	VIT_00s0214g00050	0	0	0	0	0	0	0	0	0	0	0	0	0	0	0	0	0	0
	VIT_08s0007g08470	14.1318	9.35056	12.1641	2.51518	1.36892	1.9479	0.695979	0.370783	0.845993	1.35823	1.28985	0.726631	3.28847	3.54893	3.51657	10.9976	29.1301	33.7765
	VIT_18s0001g00660	7.01605	3.29875	3.94113	4.28909	2.07322	1.66056	3.94441	5.92253	3.03425	3.74873	4.69508	4.01119	6.15673	5.01787	6.50201	2.54812	6.55255	3.6147
	VIT_18s0001g08240	0.814843	0.537431	0.812911	0.0106212	0	0.0744526	0	0.182046	0.0109014	0.0283936	0.0335277	0.0181255	0.682972	2.22753	2.21991	0.425974	1.53797	1.50532
	VIT_04s0008g03470	0.0458961	0.0593958	0.0582008	0	0.02903	0	0	0	0.031006	0	0	0.0534156	0.0628772	0.0911035	0.0260579	0.0238979	0.0277805	0
	Novel00368	0.902574	0.560509	0.753357	0.373961	0.495789	0.522407	0.577532	0.742606	0.455864	0.465969	0.514943	0.479366	0.570738	0.816232	0.661909	0.162062	0.331746	0.476808
	VIT_11s0037g00280	11.9288	8.55423	10.4622	9.28081	6.50712	8.23659	7.95125	8.01244	7.15613	11.4167	13.03	9.99149	12.6846	12.5424	14.9697	10.3516	6.19411	6.8306
	VIT_02s0012g03100	0	0	0	0.317381	0	0	0.522096	0	0	0.282817	0.296388	0	0	0	0	0	0	0
	ENSRNA049470417	0	0	0	0	0	0	0	0	0	0	0	0	0	0	0	0	0	0
	VIT_02s0025g03390	1683.51	1559.79	2083	1772.81	1938.31	2597.32	1971.04	2786.71	2462.03	2268.43	2966.31	2718.24	2339.02	2366.87	2641.05	2204.19	2219.96	1911.94
	ENSRNA049456066	0	0	0	0	0	0	0	0	0	0	0	0	0	0	0	0	0	0
	VIT_00s0704g00020	0.296112	0.452807	0.4627	0.210444	0.312516	0.348482	0.18301	0.157999	0.0839776	0.237089	0.102773	0.0698141	0.225841	0.298093	0.193309	0.0816422	0.370245	0.224358
	VIT_14s0006g00410	6.43944	6.44646	4.62064	4.98091	5.22739	6.01721	4.66124	1.11358	2.69286	5.45745	2.9063	2.92266	7.79092	7.88939	4.77233	3.7636	6.36374	6.75667
	VIT_05s0020g00970	272.074	317.111	274.689	247.472	259.605	224.3	188.439	242.294	236.708	177.899	193.249	229.272	167.119	191.848	199.593	275.88	339.861	316.229
	VIT_12s0035g01090	26.4527	23.6777	22.7983	27.6826	25.5445	30.1807	37.0012	22.3144	34.3112	41.1304	34.2322	35.884	44.6332	45.4201	38.8414	16.1798	19.8114	20.3744
	VIT_06s0004g07550	0	0	0	0	0	0	0	0	0	0	0	0	0	0	0	0	0	0
	VIT_13s0139g00230	0.0199693	0.00650047	0	0	0.00820935	0	0	0	0	0	0	0	0	0	0	0	0	0
	VIT_01s0011g01590	18.3648	12.8239	13.5563	10.5904	8.73048	11.0199	10.346	5.21229	8.23081	15.8898	14.6311	10.9291	17.2671	14.2629	12.3513	7.75784	12.2678	12.6405
	VIT_18s0001g12720	14.1658	13.8329	10.9374	7.23949	6.07741	5.83862	4.93299	4.90103	3.02547	5.69297	4.91428	4.58444	8.99221	8.69469	9.37533	57.4573	42.3508	52.5733
	VIT_08s0007g03000	28.2115	32.1293	29.1155	38.0976	40.4392	39.941	35.615	31.7137	38.6685	33.3593	33.9044	35.5462	32.1966	33.3266	34.6876	30.1497	22.1937	23.1796
	VIT_06s0004g02460	25.2673	24.3794	25.0426	20.9613	15.9408	22.0192	25.5918	11.756	21.9028	31.4426	25.3979	25.6306	31.2299	27.1326	24.0702	14.1531	20.6814	20.2354
	VIT_02s0236g00100	51.1737	105.342	62.7739	21.588	79.4264	32.3313	15.2043	49.7664	31.6838	24.2024	40.0824	50.0871	43.3617	54.1449	36.3904	118.14	313.445	267.704
	VIT_15s0024g01230	0	0	0	0.0919515	0	0	0	0	0	0	0	0	0	0	0	0	0	0
	VIT_10s0003g01580	6.79325	9.51697	11.394	9.57611	11.285	9.11264	7.99051	10.3883	6.48732	5.19835	4.98638	6.76419	5.72945	7.68638	6.28083	3.52325	13.3129	10.8703
	VIT_19s0014g00400	16.1317	14.9199	15.2117	9.93135	8.20885	9.35275	8.46603	8.76041	6.97502	9.1919	8.45731	8.69685	7.9906	8.74667	10.1039	55.0018	16.2129	25.1135
	VIT_00s0239g00090	0	0	0	0	0	0	0	0	0	0	0	0	0	0	0	0	0	0
	VIT_04s0008g04230	1.43011	0.169796	1.31282	0.337157	0.146574	0.139545	0.42888	0.0119789	0.00685389	0.0617274	0.0678892	0.0359257	0.0763922	0.201484	0.0423476	0.0617174	1.7794	0.34906
	VIT_01s0011g00170	0	0	0	0	0	0	0	0	0	0	0	0	0	0	0	0	0	0
	VIT_03s0091g01030	30.2738	27.6587	27.5395	32.2652	28.24	31.0903	30.0988	24.5743	31.5017	36.4324	36.6545	30.8754	35.7848	32.5326	34.3956	29.5918	25.9908	22.5936
	VIT_08s0007g07370	16.3188	17.5853	13.0561	17.2437	12.4127	14.6651	13.8377	7.58057	9.44375	12.2041	12.4784	13.0197	10.9391	10.3577	8.87637	23.0201	20.1144	24.9401
	VIT_15s0045g01370	4.98314	11.1422	10.4278	6.81188	12.5581	6.03254	2.84692	10.2781	8.88732	5.53573	5.28413	7.66058	5.73801	8.13292	8.09862	6.70173	13.0755	12.5522
	VIT_18s0001g11340	1.77272	2.8625	1.3973	0.49194	2.61737	2.4663	1.33225	1.26444	0	3.07114	1.8376	0	0.985735	2.8651	0.891142	1.12679	3.25921	3.05223
	VIT_15s0024g00410	0.710326	1.2154	0.798791	1.03033	1.21985	0.636961	1.04602	0.0877037	2.04591	0.873074	0.27229	1.16862	1.32265	1.34459	0.769001	2.11687	17.0048	13.8742
	VIT_13s0064g00130	0.885684	0.84885	0.67391	0.524906	1.13777	0.759068	2.07141	0.355057	0.682868	1.98792	0.908461	0.8239	1.65817	1.58731	0.792902	0.119174	0.948214	0.547041
	VIT_13s0084g00710	5.80531	8.01235	6.54657	4.36081	6.09368	4.72159	5.56893	3.73826	4.72521	4.24903	3.71178	3.68734	5.45626	5.11492	5.09258	1.40606	2.81788	2.98258
	VIT_14s0066g02120	0.0335702	0.0220339	0	0	0.0408078	0.0191823	0.109476	0	0.0230045	0.0828061	0.0244357	0.0198155	0.0931844	0.0676931	0.0386666	0	0.035706	0.0221266
	VIT_18s0089g01140	0.52619	0.204221	0.323906	0	0.0383553	0.0244218	0.0521607	0.122532	0.0293271	0.0254805	0.0150328	0.0503202	0	0.124893	0.169268	0.271724	0.589695	0.305101
	VIT_13s0067g01770	8.20134	8.62269	4.05636	7.82742	7.7652	3.86512	11.6861	2.6911	4.75052	6.7228	5.27182	4.88579	4.67665	3.33712	3.21868	9.05894	8.33824	9.75335
	VIT_16s0022g01700	0	0	0	0	0	0	0	0	0	0	0	0	0	0	0	0	0	0
	VIT_13s0019g02850	118.567	83.2674	125.155	69.0781	42.8457	51.9655	67.7485	47.3406	54.9838	56.0211	68.7618	65.2346	22.4903	19.9615	22.5774	4.3874	13.2856	5.32915
	ENSRNA049469188	0	0	0	0	0	0	0	0	0	0	0	0	0	0	0	0	0	0
	Novel00510	20.8597	14.8707	18.8853	8.86143	10.5071	14.724	12.283	9.07095	11.5277	17.2059	14.2719	14.131	16.959	18.3473	18.7979	10.2564	11.378	10.3582
	VIT_06s0009g00250	23.0397	22.8051	22.1697	30.9309	31.967	30.9835	37.8822	32.5249	37.5519	47.4521	43.656	40.9344	40.0336	35.9001	35.6033	16.4032	22.5838	21.8457
	VIT_05s0020g01930	17.5393	18.0669	21.5152	23.1964	13.5141	12.7899	3.36364	4.96193	3.20607	3.77004	6.03967	4.86128	3.21492	2.76774	3.61275	11.3008	21.6908	19.2213
	VIT_01s0150g00310	694.269	686.193	720.959	697.746	597.658	607.444	476.013	671.83	481.723	468.309	585.462	541.026	634.066	715.362	866.527	804.799	894.446	1133.62
	VIT_08s0040g01740	0.0904567	0.0585878	0.134588	0.0628009	0.153272	0.135992	0.0387406	0.0809181	0.096686	0.168029	0.0879704	0.122852	0.031539	0.0762522	0.0745512	0.712217	0.331478	0.385639
	VIT_02s0025g00640	137.962	129.635	129.816	180.047	152.066	166.283	223.371	196.551	206.036	231.532	232.051	239.359	191.934	189.387	194.773	258.173	165.796	236.271
	Novel00461	0.0168339	0.00798715	0.0432825	0	0	0	0	0	0	0.0204755	0.01208	0	0.0115602	0.0222768	0.0286728	0	0.0101894	0
	VIT_03s0088g00840	0	0	0	0	0	0	0	0	0	0	0	0	0	0	0	0	0	0
	VIT_09s0018g02000	5.18271	5.63924	2.74217	3.31888	2.16113	4.06179	4.29743	0.78821	3.82776	5.69922	4.56863	4.12406	4.58453	5.76237	4.00045	2.15992	4.8593	4.00936
	Novel01035	5.37789	4.7958	5.43149	1.84366	1.79979	1.44055	1.08135	0.498129	0.196924	0.992601	0.84773	0.889912	1.21441	1.36219	1.78626	1.98087	2.77505	2.88186
	VIT_14s0108g00420	0.0751192	0.0493048	0	0.103931	0.0913146	0.263507	0.140731	0.178552	0	0.185429	0.467509	0.223592	0.730726	0.302876	0.396966	1.92347	5.56494	11.2581
	VIT_09s0018g01410	5.02098	5.37215	8.53943	5.21467	6.47604	8.62808	7.62346	3.23799	11.4011	12.6906	7.19699	9.88771	7.41165	7.6772	5.12859	5.24512	6.76839	6.60348
	VIT_13s0019g01500	0	0	0	0	0	0	0	0	0	0	0	0	0	0	0	0.033642	0.0185007	0.0174373
	VIT_11s0037g00260	0.0306082	0.0396112	0.039884	0	0	0	0	0	0	0	0.0779747	0	0	0.0405048	0.0408711	0	0	0
	VIT_06s0009g02830	3.4335	1.12096	3.77995	4.25614	2.72918	1.67469	2.63735	2.60549	3.30855	2.50337	3.34926	2.45837	2.08792	1.31667	2.78962	5.73401	1.55153	2.12878
	VIT_05s0020g02990	286.955	274.76	272.19	225.508	177.248	161.943	120.623	169.693	122.506	120.643	149.113	152.98	158.75	162.491	196.455	275.94	283.409	370.978
	VIT_18s0164g00010	0	0.0304673	0	0.257562	0.0790929	0.0386865	0.25214	0.0373259	0.178225	0.273567	0.312191	0.344266	0.263916	0.340218	0.555311	2.6371	0.424803	0.956579
	VIT_09s0002g08270	44.3518	41.6953	35.3775	30.5026	28.015	43.4936	43.8868	10.65	35.3424	46.2559	30.8425	31.5672	55.3866	59.6187	34.841	8.63008	23.2789	16.533
	VIT_08s0007g04400	67.9284	70.0858	69.2017	84.7005	83.6746	88.3551	100.637	114.244	100.206	97.2675	91.2539	95.348	90.0646	88.0284	92.9247	49.0702	50.8712	55.9513
	VIT_19s0015g01830	76.3606	99.5079	77.2416	96.5172	96.6408	94.3502	103.909	92.372	114.896	103.093	89.8357	95.9995	99.1045	89.3782	90.9941	72.9965	70.5584	64.5009
	VIT_11s0052g01130	25.4493	20.186	18.5271	17.3437	15.9628	17.9523	19.7237	12.3621	16.441	25.4113	21.9312	19.5083	25.1522	24.8792	21.8497	18.8656	22.6726	21.0551
	VIT_07s0095g00800	0	0	0	0	0	0	0	0	0	0	0	0	0	0	0	0	0	0
	VIT_00s0225g00180	0.13877	0.15049	0.303872	0.120983	0.169499	0.053117	0.121259	0.27662	0.198006	0.229464	0.383149	0.340913	0.322785	0	0.116489	0.513332	0.254818	0.22265
	VIT_05s0029g01230	5.81368	4.69101	4.41527	3.63467	3.22501	3.46113	5.15718	2.58317	4.02866	7.30563	4.96125	4.23386	7.93121	5.07257	4.60122	2.43604	4.21537	4.28987
	VIT_00s0347g00060	1.64343	4.47555	1.7742	4.28168	8.53395	3.63974	9.68675	3.11522	4.73682	6.48547	3.75151	4.58039	6.41427	6.29733	3.04602	0.263718	1.37118	1.14637
	VIT_03s0063g01870	116.233	117.798	135.633	172.064	147.681	252.766	149.2	127.374	175.714	232.627	218.74	207.865	129.598	116.114	116.824	134.16	110.635	119.011
	Novel00286	0	0.039339	0	0.0498369	0.311896	0	0.106624	0.387065	0.514233	0.151383	0.112302	1.16001	0	0.21944	0.0470739	0.235519	0.0869393	0.195779
	VIT_09s0096g00890	0	0	0	0	0	0	0	0	0	0	0	0	0	0	0	0	0	0
	VIT_03s0038g01290	0	0	0	0	0	0	0	0	0	0	0	0	0	0	0	0	0	0
	VIT_16s0013g01740	0	0.0222971	0	0.0235003	0	0	0	0	0	0	0	0	0	0	0.0230063	0.0199851	0	0
	VIT_06s0004g06870	80.5943	68.7933	73.063	82.5259	79.1704	91.537	100.759	97.9664	106.974	121.979	114.898	111.59	118.703	122.793	123.795	44.9204	56.3313	56.2153
	VIT_00s0270g00020	0	0	0	0	0	0	0	0	0	0	0	0	0	0	0	0	0	0
	VIT_01s0010g01170	5.72384	4.78752	7.41848	3.12991	3.10541	4.38326	2.90633	4.37098	3.54797	3.88021	4.81285	4.5233	7.63962	9.74254	9.83768	12.5594	9.31656	9.13343
	VIT_08s0007g02360	48.682	318.759	342.225	437.192	633.101	313.195	657.172	911.141	832.94	302.798	204.567	530.294	186.698	264.43	217.389	468.968	874.928	623.288
	VIT_19s0014g01900	30.7617	36.1553	34.3674	36.0317	35.9978	33.5965	41.9822	38.7375	41.9395	50.244	46.1126	44.8431	42.5415	38.7072	41.5883	27.8226	32.0944	37.5389
	VIT_00s0396g00040	0	0	0	0	0	0	0	0	0	0.283233	0	0.270811	0	1.23169	0	0	0	0
	VIT_00s0174g00250	0	0	0	0.0392506	0	0	0	0	0	0	0	0	0	0	0	0	0	0
	Novel00782	0.190524	0.0886715	0.176134	0.614598	0.575195	0.505108	0.869553	0.684251	0.766943	1.68968	2.35077	1.92477	0.570572	0.661972	0.38028	0.0933739	0.32254	0.198987
	VIT_12s0028g03880	4.62416	4.45109	2.73338	2.28661	2.53061	3.02483	3.3533	0.549334	2.02867	2.94475	2.0492	1.85865	2.67381	2.63739	1.65561	1.10361	3.36995	3.29794
	VIT_18s0001g04240	0	0	0	0	0	0	0	0	0	0	0	0	0	0	0	0	0	0
	VIT_14s0006g00790	0	0	0	0	0.320165	0	0	0	0	0	0	0	0	0	0	0	0	0
	VIT_15s0021g01120	4.52471	6.7673	2.76277	1.28077	3.27286	1.96503	5.37031	1.34275	1.64957	5.69544	4.28725	2.36251	3.99412	5.44376	3.52609	1.49482	5.74652	2.76509
	VIT_09s0070g00140	41.7192	48.252	62.6667	48.5416	59.0293	55.8674	55.3346	90.3969	65.7013	39.3436	37.8169	44.409	22.5532	20.699	26.6861	76.2778	63.7168	42.3461
	VIT_05s0077g01160	3.87943	4.56366	4.36546	3.2338	3.18829	3.24938	4.47713	3.18579	3.67537	4.08456	3.25177	3.21274	3.87609	3.95259	3.23404	4.86248	5.50794	5.34856
	VIT_01s0113g00490	0.0437172	0.237606	0.170897	0.119258	0.212475	0.151184	0.315796	0.205678	0.0612019	0.319046	0.125486	0.256567	0.119784	0.231581	0.364959	0.420106	0.207956	0.106695
	VIT_00s0652g00010	13.5427	14.3433	14.8341	5.32741	4.61434	6.01159	3.21106	4.84868	4.49997	5.76744	6.88808	5.83497	9.56252	11.8965	14.8918	12.3539	13.9035	14.557
	VIT_00s0186g00090	13.6461	12.1988	11.5273	5.87825	5.17742	4.21772	2.77234	6.1422	2.5189	3.68691	3.76439	4.53974	3.61153	4.42442	5.11006	18.8101	24.2347	29.7508
	VIT_17s0000g03370	0.420892	0.700498	1.3896	2.86026	4.81264	1.7542	7.54325	6.25767	21.2612	9.10747	5.17881	16.4159	8.62348	7.4186	6.00898	0.901388	12.1205	4.57901
	VIT_12s0142g00220	6.66067	4.71262	5.89841	5.07447	4.22893	4.71795	3.42339	3.74646	3.71013	5.81785	5.55138	4.72566	5.76302	6.25941	6.71414	10.4011	9.59416	10.2538
	VIT_04s0023g00940	8.7894	7.41356	5.54819	3.12476	3.16838	2.43846	3.80445	2.22928	2.35864	3.02641	2.26801	2.29735	2.95215	2.96368	2.07447	10.5563	9.05348	8.93388
	VIT_08s0007g04030	3.79492	2.38885	3.00291	3.1819	1.31498	1.09052	3.7177	1.42551	1.47799	3.86854	2.73591	2.45593	3.93192	3.56892	4.05898	8.72564	6.0398	5.88414
	VIT_19s0014g01400	0.0435356	0	0.11363	0	0	0	0.208408	0.105801	0.121071	0.490579	0.485481	0.312863	0.307055	0.652625	0.433852	0.139973	0.0794423	0
	VIT_01s0011g00810	0	0	0	0	0	0	0	0	0	0	0	0	0	0	0	0	0.0409953	0.0335328
	VIT_19s0014g02190	2.59487	1.63992	2.16615	3.67496	3.55272	3.71782	12.5306	10.1328	12.4964	12.9444	13.1934	11.3413	32.6894	32.7321	26.8131	7.69684	5.446	4.93733
	VIT_18s0001g10730	14.1989	10.4902	10.7596	10.8244	7.89544	12.9162	31.7475	19.793	31.5074	27.7432	20.3085	24.175	33.1359	32.3954	29.3495	12.1529	18.938	16.8476
	VIT_19s0014g01140	0.67789	0	0.356665	0.189208	0	0	0	0	0	0	0	0	0.189565	0	0	0	0	0.180275
	VIT_03s0097g00360	0	0	0	0	0	0	0	0	0	0	0	0	0	0	0	0	0	0
	VIT_18s0001g01750	0.171746	0	0.223794	0.206467	0	0	0.192678	0.202786	0	0	0	0.199885	0.469398	0	0	0.378071	0	0.195962
	VIT_19s0085g00480	0.194148	0.853831	0.304311	0.403131	0.342546	0.227389	0.409437	0.458724	0.37337	0.429966	0.475592	0.415273	0.591992	0.36427	0.537638	0.0864555	0.294635	0.428217
	VIT_15s0021g01920	1.12555	1.26806	0.882712	0.704892	1.24648	0.560934	1.39749	1.09638	0.925637	1.50472	1.4372	0.973622	1.13532	1.177	0.876516	0.610867	1.25944	1.56441
	VIT_14s0068g01850	1.3472	0.97406	2.28655	1.67727	2.03237	4.71622	2.4514	4.40755	1.72051	1.39937	2.5319	1.8717	3.00871	4.70651	6.15748	8.84847	11.0028	13.6979
	VIT_02s0025g00610	5.1607	4.51202	5.20409	4.7747	3.65052	3.96587	4.45668	5.16244	3.83764	4.61571	5.26833	5.40592	3.46496	3.77321	4.4225	3.47963	3.56448	3.63212
	VIT_15s0024g01940	0	0	0	0	0	0	0	0	0	0	0	0	0	0	0	0	0	0
	VIT_03s0063g00640	4.29046	4.14523	2.35776	1.04365	2.70903	1.33325	2.44105	0.667394	0.869104	1.57586	0.991813	0.934845	1.90409	3.13908	1.36914	0.618397	3.22485	2.07977
	VIT_18s0117g00460	0	0	0	0	0	0	0	0	0	0	0	0	0	0	0	0	0	0
	VIT_17s0000g08900	6.28725	3.38116	5.59584	3.63827	3.24814	4.01874	2.47139	3.29532	2.83296	4.08806	4.45526	3.95632	6.78847	6.03272	9.04804	8.10634	4.71154	6.57281
	VIT_08s0007g08070	2.54836	2.20111	3.31304	3.79923	3.93748	6.47199	8.22415	6.98205	10.7243	8.55945	7.15868	7.34003	9.55888	11.1193	8.92403	0.84346	2.3403	1.71893
	VIT_01s0137g00690	54.2199	61.7656	62.262	76.4007	83.3439	80.579	71.4557	98.0092	77.4939	64.4746	73.6535	69.8428	69.5699	67.0653	71.3428	72.41	58.5346	60.69
	VIT_12s0034g01650	0.10802	1.29501	1.13837	0.580072	0.401225	1.47968	0.140906	0.895648	1.1237	1.86552	1.54503	2.69298	2.40402	3.7	1.70846	0.368295	2.16988	1.80938
	VIT_03s0091g00420	4.0729	1.66873	2.59717	3.62533	1.14596	1.44496	3.24857	2.69038	2.11844	6.01828	7.69502	3.6135	4.36449	2.37958	7.84028	185.469	122.793	215.294
	VIT_13s0064g00800	0.505107	0.324296	0.132385	0.610677	0	0	0	0	0	0	0	0.118242	0.278372	1.4801	0.793672	0.105801	0.795097	0.62794
	VIT_11s0037g00810	105.961	99.8185	106.242	149.933	139.088	174.816	235.621	203.366	231.376	191.654	158.8	164.446	236.953	211.733	202.998	76.0794	67.0617	59.4657
	VIT_18s0001g14880	35.2904	36.6537	33.3303	26.4046	27.2588	33.4692	20.1162	19.611	17.8907	24.3021	24.7338	20.9077	26.9758	26.8091	27.3363	66.9191	52.8746	61.663
	VIT_07s0031g02770	0	0.0441612	0	0	0	0	0.119694	0	0	0	0.126068	0.0564703	0	0	0.105689	3.09975	2.94297	3.8705
	VIT_00s0227g00070	11.552	9.9174	9.54723	5.46049	3.06399	4.26683	3.84489	3.49662	2.98968	4.13734	4.54002	4.34203	5.5639	5.75702	5.7239	24.7049	16.6072	21.6956
	VIT_18s0075g00710	0.0210711	0.0199951	0.0274567	0.140293	0.0252516	0.0728687	0.0743756	0.0248793	0.08541	0.179349	0.141001	0.0500917	0.173058	0.083652	0.123843	0.0219433	0.0186809	0.0273836
	VIT_01s0026g01820	0	0	0	0	0	0	0	0	0	0	0	0	0	0	0	0	0	0
	VIT_00s0978g00020	46.0397	33.4996	41.0515	35.7814	24.056	28.3381	19.1841	12.8991	14.5846	29.061	27.2171	21.8522	10.4115	9.98156	12.7587	14.9926	20.1416	22.4516
	VIT_18s0122g00470	1.38328	2.4146	1.37174	3.2543	3.35604	3.55104	5.85018	3.84885	4.57703	4.9559	3.87129	4.82516	5.43601	5.49757	6.26978	18.8691	10.2172	21.286
	VIT_01s0010g03350	12.9602	12.2291	13.7072	10.6265	9.50028	13.5751	10.6581	9.44451	10.104	15.0537	16.0335	12.5307	11.2394	12.3919	11.9172	6.88075	6.58801	8.12209
	VIT_05s0029g01540	0.23451	0.126692	0.234298	0.0129815	0.040981	0.0381887	0	0.03825	0.0151172	0	0	0.0125676	0.458791	1.31566	0.712437	11.0468	5.95494	13.4976
	VIT_14s0006g01210	0.0254588	0.0483176	0.0331741	0.0694504	0.0305098	0.0306761	0.30233	0.0295973	0.137594	0.21665	0.0648566	0.0605225	0.0347907	0	0.0578179	0.247668	0.0759619	0.0911828
	VIT_01s0010g00960	0.0186416	0	0.0243277	0	0.0242689	0	0	0.0446058	0.10462	0.0233516	0.0519697	0.023279	0	0	0.0512339	0.644351	0.374525	0.280926
	VIT_09s0054g00270	0	0	0	0	0	0	0	0	0	0	0	0	0	0	0	0	0	0
	VIT_10s0116g00190	12.5609	10.1925	15.2664	7.18444	7.27876	11.1641	4.4978	9.43651	9.76993	9.88753	15.4287	12.9419	22.494	33.1663	46.3059	8.7816	41.9551	33.2468
	VIT_15s0045g01020	0.088022	0.146879	0.158982	0.188513	0.152878	0.129701	0.0953146	0	0.138392	0.108951	0.0946444	0.24935	0.15345	0.103845	0.110701	0.149269	0.412886	0.408272
	VIT_06s0004g07840	1.11269	1.307	0.773098	1.21017	2.12569	1.51549	3.08145	2.54224	3.2644	2.94531	3.09641	3.27475	1.75132	2.51439	2.72603	5.13505	3.30776	5.60012
	VIT_07s0130g00130	59.9924	46.4876	45.4182	38.0456	32.9524	45.2334	31.1892	23.8428	29.3532	41.6115	36.0697	29.761	47.9949	42.7473	39.1901	49.247	62.406	59.5395
	VIT_17s0000g10020	20.1089	17.3964	18.3469	12.0614	11.9948	10.4488	11.5014	14.9167	10.2499	14.7046	14.1434	13.5053	18.056	13.7368	17.6882	16.5199	21.7504	17.6953
	VIT_18s0001g14420	1.26495	5.88384	1.01854	4.69023	11.6659	2.99552	8.83175	9.59464	6.58468	4.62106	5.20097	13.2349	10.547	8.26683	5.68165	8.91758	15.7495	8.7508
	VIT_01s0146g00050	0	0	0	0	0	0	0	0	0	0	0	0.0389595	0	0	0	0	0	0
	VIT_08s0007g00900	1.10666	0.362035	0.738056	0.299279	0.0693924	0.127897	0.0968108	0.0647681	0.112512	0.100057	0.0349354	0.0319207	0.112441	0.326818	0.412084	0.263565	0.58173	0.316445
	VIT_03s0038g03990	14.2272	13.6259	12.5943	12.3472	11.1607	11.9484	10.6692	8.31075	9.05698	13.4627	13.4119	13.3134	11.7704	14.7773	13.2113	18.8241	21.128	23.0753
	VIT_11s0016g05170	0	0.0642688	0	0	0	0	0.0159661	0.0288671	0	0	0.0336327	0	0	0	0.0140979	0.487851	0.085095	0.248696
	VIT_02s0012g00420	0	0	0	0	0	0	0	0	0	0	0	0	0	0	0	0	0	0
	VIT_00s0163g00010	0	0	0	0	0	0	0	0	0	0	0	0	0	0	0	0	0	0
	VIT_00s1711g00020	0.103062	0	0	0	0.0991858	0.0294453	0.0293206	0.0612424	0.0365881	0.0954371	0.0332899	0	0.107325	0	0.0645755	0	0	0
	Novel00761	13.1214	14.2574	13.4263	12.4382	9.13243	11.1275	4.90558	4.34204	5.03238	5.64333	5.63877	6.64845	7.85688	8.04854	8.11405	34.7964	20.6682	23.6428
	VIT_12s0035g01220	3.43513	4.71401	4.09012	2.50252	3.77952	4.64185	5.53167	6.67868	6.24487	9.87527	9.27629	7.92527	8.0028	6.05649	5.62844	2.91072	5.83683	5.0686
	VIT_19s0015g00640	4.05736	3.43796	2.77847	3.90891	4.33364	3.33022	6.53509	3.57848	4.27941	7.51473	6.66358	5.63969	7.3712	7.19839	6.82012	2.40664	3.90075	4.30952
	VIT_13s0047g01190	2.47021	2.07748	2.98573	3.24673	2.01338	2.17507	3.1813	3.05268	2.32892	1.6114	2.06288	2.68284	2.76937	2.55489	3.05168	10.3545	5.21413	7.01221
	VIT_15s0021g01590	0	0	0.0437857	0	0	0	0	0.0390647	0	0	0	0	0	0.0444672	0	0	0.0704694	0.0436692
	VIT_12s0035g00220	0	0	0	0	0	0	0	0	0	0	0	0	0	0	0	0	0	0
	VIT_13s0047g00030	0	0	0	0	0	0	0.0816095	0	0	0	0.080833	0	0	0.0839791	0.0720604	0.205785	0	0
	VIT_14s0108g00310	0.0255191	0	0	0	0	0	0	0	0	0	0	0	0	0	0	0	0	0
	VIT_15s0046g02220	0.403808	9.13331	0.210662	0.671606	34.0317	0.417561	0.374955	1.2321	0.358424	0.17974	0.133535	1.61701	1.66625	1.10975	0.155829	14.3475	4.21293	0.919737
	VIT_17s0000g04720	33.1326	27.8278	30.1735	32.6127	30.3417	29.5591	24.4556	30.1578	25.1033	29.7292	41.0984	31.8018	31.962	32.5177	33.3733	41.5008	35.7791	30.7986
	VIT_16s0100g01170	2.73609	6.49377	2.20124	4.89794	41.3492	2.32439	10.7396	2.95053	4.72647	1.29567	1.84001	8.15206	3.51727	5.75217	0.432468	0.774442	3.82753	3.56614
	ENSRNA049462606	8.44251	5.64719	6.39573	1.72457	2.4878	4.04247	5.22238	6.78754	6.99947	5.88551	6.87231	8.63394	9.38237	9.96645	8.27571	5.43398	5.8529	3.23775
	VIT_14s0006g03090	0	0	0	0	0	0	0	0	0	0	0	0	0	0	0	0	0	0
	VIT_10s0042g01080	0	0	0	0	0	0	0	0	0	0	0	0	0	0	0	0	0	0
	VIT_11s0016g02720	123.691	193.545	115.973	141.605	185.407	155.38	170.655	144.585	159.846	161.44	148.946	163.56	157.557	167.902	132.201	140.688	167.064	132.404
	VIT_04s0008g00220	0.284727	0.328274	0.158606	0.240488	0.388216	0.16064	0.131831	0.255346	0.262922	0.0499333	0.037079	0.193197	0.600435	1.41401	2.51458	14.0026	5.20069	7.80906
	VIT_02s0154g00160	1.08881	2.08946	1.43698	1.91832	4.4744	1.83764	2.05916	2.86535	1.98737	1.55869	0.829805	1.98399	2.65694	2.11046	1.67888	0.797707	2.39585	1.65771
	VIT_05s0049g00540	0	0	0	0	0	0	0	0	0	0	0	0	0	0.734279	0	0	0	0
	VIT_09s0002g01590	83.0509	98.4497	97.8039	89.5926	86.7797	105.656	47.8459	57.3544	54.5581	63.4819	68.3801	63.5081	49.903	46.0509	39.8895	8.23017	11.1334	7.08634
	VIT_17s0053g00250	0	0	0	0	0	0	0	0	0	0	0	0	0	0	0	0	0	0
	VIT_09s0002g08600	0	0	0	0	0	0	0	0	0	0	0	0	0	0	0	0	0	0
	VIT_09s0096g00100	0.55866	0.586297	0.716502	0.566719	0.921507	0.777577	0.583451	1.02541	0.643638	0.816513	0.950736	0.844255	0.775657	1.03886	0.93889	0.738626	0.840672	1.11575
	ENSRNA049466479	5.85964	8.3341	2.01414	2.33465	5.86588	1.22149	8.76894	2.11052	0.69616	7.52037	5.82799	4.65072	2.82349	8.19157	1.56559	0	3.34709	4.18894
	VIT_00s1627g00020	0	0	0	0	0	0	0	0	0	0	0	0	0	0	0	0	0	0
	VIT_15s0046g03040	0	0	0	0	0	0	0.0261059	0.0236001	0	0	0	0	0	0	0	0.134063	0	0
	VIT_14s0060g01920	66.5944	70.5282	63.5832	61.8515	49.1887	55.7279	42.0129	44.6877	46.4203	46.8498	52.5494	50.4865	54.7005	65.6021	66.7752	76.8835	107.349	121.651
	VIT_09s0002g09160	0	0	0	0	0	0	0	0	0	0	0	0	0	0	0	0	0	0
	VIT_19s0090g00570	22.788	20.1215	23.0853	7.647	3.66145	6.54243	5.77097	1.60887	4.92181	5.21659	4.00754	3.79423	5.70705	5.29064	7.53538	29.7269	33.7822	48.6149
	VIT_14s0066g01960	0	0	0	0	0	0.0418194	0.0208211	2.39563	0	0	0	0.0215999	0	0.0245599	0	44.3119	2.9713	2.54651
	VIT_08s0007g07450	97.6649	105.689	95.907	111.304	111.281	113.889	147.332	130.621	136.696	142.895	134.621	128.296	154.103	147.31	153.385	38.2807	66.3239	54.4409
	VIT_19s0014g00770	0	0	0	0	0	0	0	0	0	0	0	0	0	0	0	0	0	0
	VIT_10s0042g01410	0	0	0	0	0	0	0	0	0	0	0	0	0	0	0	0	0	0
	VIT_12s0028g02950	0.0402605	0.0260513	0	0.0241999	0	0	0	0	0	0	0	0	0	0.0266784	0	0.0209635	0.0600629	0
	VIT_03s0017g01170	0	0	0	0	0	0	0	0	0	0	0	0	0	0	0	0	0	0
	VIT_18s0001g02880	0.897181	0.324509	0.402879	0.276742	0.430165	0.231291	1.18302	0.259649	0.333181	0.430733	0.260802	0.2126	0.060627	0.146622	0.0502507	0.0230427	0.0731895	0.0287556
	VIT_11s0016g00810	14.3064	29.7937	13.436	8.65913	9.49457	7.45349	8.10491	9.4981	5.89191	5.37087	5.24361	7.56968	7.69549	11.1026	9.88686	43.0088	19.6677	29.2325
	VIT_01s0146g00270	50.167	47.3372	52.4973	45.7053	48.523	49.9252	37.9246	50.6053	40.7493	46.1413	55.2403	51.0288	35.1375	34.3934	37.6881	33.6916	24.835	27.6928
	VIT_19s0027g01560	0	0	0	0	0	0	0	0	0	0	0	0	0	0	0	0	0	0
	VIT_13s0073g00570	0.457725	0.525286	0.317816	0.268213	0.0346962	0.381544	0.391744	0.22619	0.567917	1.06773	0.559456	0.660179	0.489135	0.254281	0.468892	0	0.181443	0.267752
	VIT_00s0397g00050	1.2853	2.097	0.981054	1.13055	2.35265	1.59725	0.865882	1.21594	0.952607	1.24485	1.03845	1.00927	3.02298	2.5587	2.08638	0.14538	1.71034	0.989334
	VIT_01s0010g03670	0.500486	0.535509	0.416829	0.419858	0.168034	0.176918	0.339682	1.51877	0.468306	0.373321	0.230977	0.483932	1.02817	0.835529	0.910999	3.0782	2.11604	1.2545
	VIT_08s0007g05210	1.8767	1.71505	2.2957	7.11862	8.95442	14.9506	9.3142	6.18625	10.819	12.155	9.73632	7.97758	5.74627	5.61603	6.20106	4.90831	3.13074	2.35911
	VIT_15s0024g01500	0	0	0	0	0	0	0	0	0	0	0	0	0	0	0	0	0	0
	VIT_03s0088g00500	8.88782	7.47523	8.27713	6.71771	6.88352	7.52661	8.90407	7.10024	7.91696	16.0172	13.5787	11.7285	17.6505	14.9931	15.238	4.48313	6.38114	7.07839
	VIT_07s0005g06240	0	0	0	0	0	0	0	0	0	0	0	0	0	0	0	0	0	0
	VIT_06s0009g03120	0	0	0	0	0	0	0	0	0	0	0	0	0	0	0	0	0	0
	VIT_17s0000g06750	5.37203	4.73089	5.99152	4.24031	3.34613	4.13278	3.99514	5.65291	3.42412	4.11254	4.8881	5.01243	9.3908	10.666	11.7971	14.46	26.4996	21.3232
	VIT_00s0184g00220	0	0	0.190527	0	0.184968	0	0	0	0	0.177716	0	0	0	0.387272	0	0	0	0.38004
	VIT_00s0238g00040	0	0	0	0	0	0	0	0	0	0	0	0	0	0	0	0	0	0
	VIT_09s0002g05950	95.2769	85.8934	93.529	98.1264	82.9843	103.17	104.54	84.7783	105.73	142.672	149.901	137.587	147.199	145.06	162.042	100.326	103.119	97.1933
	VIT_18s0001g10870	0.785649	1.70429	0.693428	0.46955	3.69043	0.0771515	0.470553	0.375668	0.0462936	0.204676	0.182339	0.118341	0.208002	0.579567	0.0191078	0.239781	1.13616	0.509354
	Novel00486	47.9758	41.1858	31.9604	7.27065	9.53305	17.6187	3.9113	4.3612	5.9069	10.1924	7.36094	6.00497	52.5355	52.8101	31.5111	3.19333	25.4685	13.3898
	VIT_07s0031g02600	2.16614	3.0179	1.19704	1.97965	3.39861	1.86765	5.42529	2.56715	1.9926	2.42268	1.70295	1.41365	2.99989	1.75843	2.11892	0.223124	0.321436	0.324013
	VIT_07s0005g01680	2.54522	3.16877	3.7283	11.8451	13.2572	21.7585	13.3965	16.3308	17.6092	9.42551	6.17395	10.2326	5.85545	5.99874	7.19759	3.83622	1.15501	0.751945
	VIT_03s0038g02640	11.6821	10.356	9.98774	12.4086	12.49	11.0867	15.3229	12.1295	13.6641	18.9863	15.4112	13.6017	15.5389	14.2298	12.5541	7.72267	9.27325	9.57433
	VIT_00s0625g00030	1.3598	0.600077	1.13357	1.8684	1.43343	1.30441	1.27637	1.03286	1.0658	1.20893	1.50437	1.7703	1.2855	1.68163	1.95022	2.18741	1.7629	2.76634
	VIT_02s0025g01010	9.82295	7.97248	7.35407	6.66981	6.71576	6.51492	4.79501	5.02665	4.06053	6.29761	6.01517	5.48699	5.96803	6.19585	5.19421	12.489	10.3024	10.8933
	VIT_09s0002g05830	0	0	0	0	0	0	0	0	0	0	0	0	0	0	0	0	0	0.0683021
	VIT_09s0002g04440	183.745	173.441	157.535	175.385	138.491	113.331	101.02	145.121	94.6657	106.993	139.754	130.571	98.7479	106.447	131.788	453.185	331.592	516.629
	VIT_18s0001g03900	1.01435	0.961316	0.979324	1.21259	0.797853	0.847199	1.21165	0.531069	0.688361	1.62196	1.47954	1.06675	1.59409	1.47694	1.03126	0.254784	0.705964	0.43106
	VIT_11s0037g00290	0.166316	0.249885	0.252089	0.0379877	0	0.16125	0.0624902	0	0.0389896	0	0.035475	0	0	0	0.068814	198.932	30.7941	48.1839
	VIT_06s0009g01620	40.6935	151.166	188.556	215.748	303.625	116.979	146.073	211.46	249.247	121.774	119.014	186.834	114.587	154.59	173.321	201.218	290.226	272.23
	VIT_16s0050g02370	0	0	0	0	0	0	0	0	0	0	0	0	0	0	0	0	0	0
	VIT_03s0063g00830	11.2742	8.96852	7.45483	5.91199	4.31977	2.67491	5.328	5.71768	3.43133	4.92634	4.77841	4.2727	2.58879	3.78006	2.83231	21.538	18.3266	18.9097
	VIT_14s0083g00750	8.05372	7.2862	8.72253	11.0121	10.6043	10.6041	13.2407	12.6443	13.6545	19.9195	19.6661	17.492	22.5577	18.7451	21.1993	7.04207	10.2556	9.35359
	VIT_09s0002g08060	0.177762	0.100393	0.143455	0	0.0551279	0.0504254	0.0287785	0.0528459	0	0	0.0321177	0	0	0.029658	0.0552932	0.171093	0.38995	0.411398
	VIT_03s0091g01020	19.7259	15.4498	14.4288	15.9073	17.0989	19.7407	27.7026	11.028	19.1942	33.2067	24.328	22.4123	33.4001	32.6141	21.7082	4.86367	10.4147	7.90128
	VIT_05s0020g00840	260.825	312.534	434.448	751.834	871.912	1275.74	651.011	1103.25	837.589	342.78	238.172	399.292	88.4669	76.4582	106.016	102.232	18.1394	6.10213
	VIT_03s0017g00980	49.5876	57.1864	57.6553	58.4558	67.7618	57.3775	51.0607	55.6927	52.575	47.1748	44.6186	47.3862	51.3434	47.0852	49.2285	16.1134	24.5639	19.3529
	VIT_09s0002g02900	1.98223	0.860679	1.29182	1.78066	1.53683	0.452266	2.44074	0.715113	1.44928	1.33848	1.39892	1.11051	3.07989	2.33141	2.6321	1.53262	1.7314	1.18578
	Novel00411	103.1	113.438	101.427	53.2548	53.8253	48.6764	26.3249	46.0201	33.0714	55.1364	69.3203	77.5896	55.7248	57.9067	58.6624	246.848	137.932	127.982
	VIT_12s0035g02070	34.2757	27.7533	34.2752	26.083	24.4315	29.515	20.1693	24.2251	23.491	27.2371	34.1145	26.9287	21.8559	20.9662	23.7712	17.7791	18.6207	18.0695
	Novel00652	0.473398	0.437261	0.420916	0.225732	0.434125	0.386621	0.636857	0.454858	0.576054	0.96631	0.732111	0.583472	1.34829	1.19525	0.88755	0.0726001	0.225171	0.107707
	VIT_10s0003g05180	0	0	0	0	0	0	0	0	0	0	0	0	0	0	0	0	0	0
	VIT_08s0058g00530	21.6341	25.7877	24.0469	23.2725	24.5823	20.5753	17.8367	22.7599	20.2601	22.085	22.333	21.5265	16.4852	16.215	20.1197	15.6285	21.5856	22.9312
	VIT_16s0050g00160	26.0236	26.0723	41.0122	22.0094	21.2941	24.9248	9.61018	20.4122	15.8154	13.1105	13.2749	14.7743	7.38342	7.77196	11.2509	14.8017	26.0907	24.7752
	VIT_01s0011g03520	17.3953	37.6147	35.8106	39.2981	58.6385	82.2544	24.9165	58.3733	59.3368	30.6432	30.6745	34.6186	22.9782	23.43	29.8824	6.58378	11.5365	11.6418
	VIT_09s0054g00100	0	0	0	0	0	0	0	0	0	0	0	0	0	0	0	0	0	0
	VIT_07s0129g01000	95.9143	56.3824	83.9324	80.6914	76.2927	88.6932	64.4907	66.4004	66.1329	68.0573	80.9675	85.3015	80.8816	70.0752	82.8658	55.0449	61.4877	32.4965
	VIT_07s0005g02430	16.0898	13.4513	14.8368	13.9445	13.5024	11.6446	12.7979	14.8632	12.2353	14.4654	15.04	14.2975	14.4655	15.4208	14.2809	12.3586	11.9567	11.2013
	VIT_11s0016g04790	22.9134	18.7423	11.7988	13.225	29.9791	23.5413	47.6935	20.0254	23.2796	45.3624	18.1588	16.27	19.9264	22.6739	12.1334	0.636602	8.95738	4.37127
	VIT_07s0005g01140	0.0868913	1.33719	1.11178	0.358331	0.549716	0.280325	0.526059	0.244734	0.533742	0.580084	0.683938	0.990557	0.979848	0.947317	1.25202	17.534	39.8309	40.3686
	VIT_08s0007g06830	26.576	22.9925	18.5076	15.9388	17.6983	21.1305	30.2682	7.21953	17.4987	26.9369	16.534	17.7061	24.1192	26.0333	15.1504	9.2066	15.7908	15.0847
	VIT_02s0033g01260	0	0	0	0	0	0	0	0.0413778	0	0	0	0	0.0488835	0.04717	0	0	0	0
	VIT_00s0776g00010	15.3286	10.4267	14.3117	25.106	27.2793	31.823	44.1878	19.6866	37.8356	25.3951	15.558	28.0209	19.2452	15.9329	11.9337	2.63825	8.40726	7.20829
	VIT_13s0064g01050	156.868	213.412	174.964	202.293	191.722	194.231	153.768	203.047	180.991	177.467	201.96	197.204	231.474	244.577	264.59	377.438	359.279	455.274
	VIT_01s0011g04110	2.53808	2.77117	2.46519	2.85578	2.48382	2.8995	2.13713	2.77006	2.80164	2.05605	1.1667	0.393523	1.69889	2.68736	2.16742	2.32363	0.809022	1.96126
	VIT_03s0091g00430	121.054	72.0326	89.4806	80.7633	51.057	51.0471	36.4121	44.6405	37.4236	38.0025	45.7165	36.3226	49.8179	52.0243	65.2528	137.575	71.1756	91.8068
	VIT_19s0093g00510	5.30856	5.89343	9.61085	22.0788	17.5868	19.6046	26.7243	20.3071	24.1734	23.7417	18.7647	20.7041	39.2105	46.5592	49.9239	45.2692	6.67075	8.20441
	VIT_18s0001g01290	0	0	0	0	0	0	0	0	0	0	0	0	0	0	0	0	0	0
	VIT_07s0005g02240	0.169108	0.0199467	0.0200841	0	0	0.0347303	0	0	0	0	0	0	0	0	0.0350037	0	0	0
	VIT_00s0344g00020	0	0.0549798	0	0.0790266	0.0347167	0	0	0	0	0	0	0	0	0	0	0	0	0
	VIT_12s0057g00560	14.3657	12.4448	15.9788	15.3392	16.5574	19.596	20.3119	23.0936	22.7992	26.7283	27.7498	25.6227	20.2497	18.5805	23.6865	12.3815	20.5942	21.8257
	VIT_14s0060g00540	0	0	0.1164	0	0.026763	0	0.229753	0.392685	0	0.0814702	0	0.103965	0.092016	0.118256	0.055179	0.173387	0.506031	0.13803
	VIT_15s0046g03380	8.34871	8.25317	6.56653	5.52739	6.64776	7.93817	9.14589	3.23022	5.33894	10.3123	7.57262	5.647	12.392	12.4539	7.73817	6.3273	8.00203	7.5909
	VIT_16s0098g00120	0	0	0	0.0153571	0	0	0	0	0.0157622	0	0	0	0	0	0	0	0	0
	VIT_06s0004g03510	0	0	0	0	0	0	0	0	0	0	0	0	0	0	0	0	0	0
	VIT_07s0031g02710	0.560081	0	0.147634	0	0	0	0	0	0	0	0	0	0	0	0	0	0.237604	0.147241
	VIT_12s0035g01050	2.23408	1.51586	2.07129	1.99522	2.13035	2.02602	2.08812	4.24283	3.1564	7.26079	11.0449	7.44664	8.96483	10.0169	10.7657	2.68424	5.41058	3.61209
	VIT_16s0013g00610	97.9115	71.007	73.4366	99.0169	79.063	78.2391	77.4282	94.1367	78.6902	96.0454	121.965	109.36	100.016	99.4976	109.227	130.216	92.2809	85.9837
	VIT_14s0068g00910	20.5936	16.1396	15.1277	15.7013	9.55126	13.5766	18.4028	8.617	15.4649	22.0674	19.8539	18.1641	21.6744	19.0759	20.9151	10.8931	24.7815	29.4753
	VIT_01s0011g02380	0.0667546	0	0.179035	0	0	0	0	0	0	0	0	0	0	0	0	0.500794	0.16633	0.335328
	Novel01014	0.854074	0.338223	0.326403	0.183634	0.549177	0.585621	0.670139	0.118389	0.282644	1.6107	0.657694	0.651859	1.25738	0.741989	0.404725	0	0.336844	0.198515
	VIT_18s0001g04850	0	0	0	0	0	0	0	0	0	0	0	0	0	0	0	0	0	0
	VIT_02s0025g04270	0.492147	0.827991	0.303767	0.103339	0.129547	0.0296242	0.304325	0.0921827	0.0368104	0	0.0377373	0.123712	0.0722264	0.104439	0.0702209	3.00743	4.11452	4.31371
	VIT_08s0007g06160	0.589293	0.351528	0.958587	0.950749	1.38426	0.565878	1.88319	2.65626	0.879294	0.428811	0.674296	0.644853	0.358465	1.3141	0.240707	1.51286	0.898464	1.13254
	VIT_03s0017g01400	0.194553	4.91873	1.40039	0.906483	1.69611	0.538247	1.49686	0.779073	2.81051	0.761067	0.629724	1.24714	0.482629	0.777383	0.454641	13.3316	28.2396	19.3937
	VIT_00s1350g00010	0	0	0	0	0	0	0	0	0	0	0	0	0	0	0	0	0	0
	VIT_14s0083g00110	241.184	324.236	252.369	196.522	179.599	58.862	18.2837	29.3056	40.8546	29.6236	40.1426	64.6423	59.3706	54.2653	56.9838	567.884	236.049	340.953
	ENSRNA049465757	0	0	0	0	0	0	0	0	0	0	0	0	0	0	0	0	0	0
	VIT_12s0059g00120	0.00873285	0	0	0	0	0	0	0	0	0	0.0111235	0	0	0.0115736	0	0	0	0
	VIT_14s0081g00710	25.151	25.3257	24.9151	33.6953	32.7899	34.3493	43.2575	49.2717	50.491	43.8627	46.3609	45.8765	51.1593	48.7253	54.9697	13.0223	12.0846	13.1525
	VIT_02s0087g00790	67.502	50.8865	54.4233	71.8275	69.9975	68.8953	123.882	97.5477	109.977	168.863	174.057	148.441	121.072	127.98	115.076	45.3708	53.2417	40.1518
	VIT_11s0016g02650	145.426	124.411	116.216	134.634	80.8516	119.177	92.9938	76.9015	101.574	138.887	150.218	144.271	127.094	130.813	150.773	240.612	217.033	345.886
	VIT_14s0171g00420	20.105	16.8212	16.0282	20.1778	17.1771	18.1933	16.5071	17.4597	16.7773	16.6658	19.1124	18.7073	15.6946	15.6228	14.9358	24.9327	22.9767	27.9661
	VIT_03s0091g00700	145.673	118.085	147.344	185.927	168.009	192.555	207.021	197.762	220.826	196.566	198.128	190.988	160.166	170.177	176.344	104.455	53.8694	53.5838
	VIT_02s0025g03520	12.4951	22.202	11.0353	26.1417	37.8088	37.9147	87.141	63.6633	72.5729	59.0541	53.4286	60.0951	41.6672	38.7428	28.1979	19.1034	17.6236	12.6003
	VIT_05s0020g00350	0	0.0505788	0	0	0	0	0	0	0	0	0	0	0	0	0	0	0	0
	VIT_00s0324g00110	1.0449	0.731936	0.987893	0.957118	0.948599	0.938296	2.57075	2.53997	1.94462	2.04639	1.69708	1.60717	2.3789	1.92021	2.3989	2.44126	1.23445	1.16867
	Novel00433	0	0.0424715	0	0	0	0.0504254	0	0	0	0	0	0	0	0	0	8.36347	0	0.0546165
	VIT_00s0291g00100	8.81422	6.43698	8.48251	7.81974	6.49165	8.04708	8.02628	5.51316	7.58813	11.3771	9.83648	8.7907	10.2981	9.47046	9.29447	12.3971	9.29141	9.41015
	VIT_10s0071g01070	7.36996	6.60298	5.87514	6.6376	5.90005	5.96833	8.17393	10.3135	8.48702	10.2187	11.4285	8.96716	9.24471	8.55463	11.6595	7.91031	8.03462	7.39701
	VIT_06s0004g04620	2.57901	3.37357	2.57374	1.72665	4.78599	2.45588	5.37534	6.71614	3.14229	3.11505	3.06074	2.92424	3.62557	4.66321	4.04041	0.769859	2.75616	1.67753
	VIT_04s0023g01440	10.9998	9.73375	12.1258	12.2479	11.9568	13.733	19.0519	12.6989	17.1128	18.1146	16.9253	16.6093	23.4334	23.6617	22.5258	7.11511	11.1684	10.2648
	VIT_19s0014g03120	3.60828	3.2261	3.56943	3.12917	1.45927	3.04835	2.24674	1.84508	1.85413	2.48003	3.14487	2.63462	2.22207	3.49838	2.59632	1.62112	4.23477	5.64727
	VIT_17s0000g08220	61.2264	57.2447	61.1944	134.978	147.969	201.253	270.391	218.034	252.042	262.048	225.38	220.595	196.184	188.841	160.313	35.8136	30.7958	28.0085
	VIT_18s0001g11440	0	0	0	0	0	0	0	0	0	0	0	0	0	0	0	0	0	0
	VIT_14s0030g00630	13.7884	13.099	11.2343	12.7607	9.78692	17.299	18.4894	2.71926	13.3581	19.6027	11.5896	12.8718	19.8088	17.6699	14.6772	16.5453	12.4861	12.5851
	VIT_00s0287g00080	33.1081	22.7369	25.754	30.1491	22.9243	44.1791	46.1188	11.8098	34.1142	42.7159	25.6231	32.1262	35.9663	34.1034	26.1113	26.9277	17.6068	18.2762
	VIT_12s0059g01140	10.7154	8.58243	10.7986	6.58846	7.47388	9.37798	6.26364	8.27198	6.81736	7.57872	8.91659	7.23662	10.8874	12.3025	11.7654	9.01706	8.3723	6.77421
	VIT_18s0122g00970	5.31195	7.34307	4.50288	4.48949	8.49009	5.59567	7.59549	6.35123	5.42201	10.2587	9.40265	8.09531	9.56866	10.9662	8.45669	3.22614	5.85181	4.82649
	VIT_19s0090g00420	564.665	1236.87	755.882	593.467	667.908	582.527	538.798	540.619	693.926	583.251	654.576	757.136	720.6	763.253	664.947	372.568	631.973	500.386
	VIT_14s0068g01420	0	0	0	0	0	0	0	0	0	0	0	0	0	0	0	0	0	0
	VIT_11s0016g02150	8.65844	7.89991	11.0585	6.48215	6.11732	7.00408	12.4694	12.4437	12.9528	13.3031	12.382	11.199	19.8651	21.994	24.643	9.26053	9.58868	12.1799
	VIT_05s0051g00510	2.67524	0.764896	0.767521	1.69888	1.45076	0.507931	5.76493	1.05916	3.30742	3.28963	2.63399	1.78625	3.91326	2.1899	2.33845	1.01025	1.53993	2.95795
	VIT_18s0001g05430	0	0	0	0	0	0	0	0	0	0	0	0	0	0	0	0.0657516	0	0.0194085
	VIT_15s0046g00580	0	0	0	0	0	0	0	0	0	0	0	0	0	0	0	0	0	0
	VIT_18s0001g08090	130.026	138.406	164.476	109.323	109.473	151.607	66.5874	78.4845	92.488	97.3619	92.0937	95.8383	89.4075	77.7989	82.8503	147.944	137.292	132.942
	VIT_13s0067g00420	0.261465	0.140778	0.241833	0.962259	0.552405	0.511672	1.22544	0.528757	0.691258	1.43535	1.07617	1.09694	0.481067	0.332436	0.310142	0.184814	0.312892	0.149192
	VIT_16s0039g02570	5.49421	3.41752	3.95847	2.56534	2.08133	2.25349	4.37338	1.8011	2.7509	4.92273	3.77435	3.19152	4.18786	4.29138	3.54033	2.32714	2.97721	3.15681
	VIT_15s0021g00200	0	0	0	0	0	0	0	0	0	0	0	0	0	0	0	0	0.206294	0
	VIT_03s0132g00430	0.028849	0.0328195	0.0943052	0	0.054553	0.0517445	0.112896	0.0855815	0.0805053	0.177915	0.158545	0.103624	0.300726	0.251882	0.236448	0	0	0.0524039
	VIT_04s0044g00180	0	0	0	0	0	0	0	0	0	0	0	0	0	0	0	0.054156	0	0
	VIT_11s0149g00180	9.54187	6.63274	8.09549	7.11997	7.75873	8.88496	9.49228	11.8147	11.2034	14.6617	16.2853	11.9357	13.8741	14.6543	15.4656	5.16466	8.12324	6.4003
	VIT_02s0025g01070	19.4936	41.3179	18.4271	21.4058	36.769	19.1824	15.841	11.1951	11.4595	12.7333	13.5258	17.8998	8.46144	10.0938	9.29399	27.0003	28.3075	30.9902
	VIT_12s0055g00550	0	0	0	0	0	0	0	0	0	0	0	0	0	0	0	0	0.0159678	0
	VIT_07s0005g00880	43.5318	52.7286	44.3228	34.2784	31.9127	34.9107	22.6323	14.7102	19.7496	31.3304	28.3199	29.6301	33.0481	32.4363	30.2038	50.2813	48.3829	66.0627
	VIT_16s0050g01700	5.33945	16.6211	7.56341	12.9492	20.3518	11.6623	14.1306	14.3706	17.8502	13.5547	11.6166	15.1942	15.7746	14.451	10.2008	4.6732	25.6237	17.8574
	VIT_13s0073g00260	0	0	0	0	0	0	0	0	0	0	0	0	0	0	0	0	0	0
	VIT_04s0008g01630	0	0	0	0	0	0	0	0.152471	0	0	0	0	0	0	0	0.13658	0	0
	VIT_05s0051g00010	29.7449	24.761	30.877	17.0199	15.0156	16.1368	6.6646	11.4266	7.2932	8.79786	11.3247	9.78377	12.7102	9.18624	11.9806	8.48292	12.3756	11.8063
	VIT_06s0061g01500	0.0990389	0.0469908	0	0.194617	0.0593441	0.230917	0.238473	0	0.274882	0.421667	0	0.175354	0.135682	0.196689	0.11246	1.77223	1.64978	4.14052
	VIT_00s1283g00010	0	0	0	0	0	0	0.471675	0	0	0	0	0	0	0	0	0	0	0
	VIT_17s0000g03940	0.131102	0.149599	0.0462334	0	0	0	0	0.0142187	0	0	0.0153389	0.0140153	0	0	0	10.3383	0.865643	2.29588
	VIT_00s0469g00050	4.10694	2.33592	2.51425	3.68085	3.53629	3.92923	11.3827	3.46304	7.11336	9.5534	6.89798	6.2598	7.3697	6.4297	4.34084	5.57746	5.72101	3.54338
	VIT_13s0067g02150	0.24661	0.436155	0.631916	0.296466	0.385853	0.0694607	0	0.576756	0.169611	0.0749344	0.422511	0.5832	0.422104	1.22464	1.40794	0.0715136	0.885084	0.832461
	VIT_16s0098g00510	0	0.364049	0.267968	0.0749707	0	0.387746	0.0801984	0	0.0280871	0.0253032	0	0.048387	0.056958	0.0275498	0	0.0216481	2.30342	0.256967
	VIT_12s0035g01740	23.7376	27.6939	24.3069	24.3032	24.2332	23.5557	23.8942	23.2395	26.5274	26.5739	26.1916	26.2068	23.4301	19.8706	23.3774	24.3522	23.0348	32.6297
	VIT_13s0019g04290	0.200264	0	0.130675	0.636075	0.507701	0	0	0	0.144262	0	0.262515	0.609875	0	0	0.371624	0.907371	0.182717	0.385415
	VIT_11s0016g04100	0	0.0147627	0	0.0407609	0.00621456	0.00624843	0.0383106	0.0365491	0.0285328	0.0252394	0.0206532	0.018106	0.021331	0.0137452	0.00692449	0.0114155	0.0280282	0.0320516
	VIT_05s0020g02040	0.460355	0.550183	0.36931	0.394538	0.698913	0.524383	0.668912	0.559481	0.508381	0.653749	0.744096	0.692909	0.883591	0.791114	0.62444	0.41922	0.729166	0.945958
	VIT_04s0008g01700	1.33584	0.771464	2.10277	0.496237	0.277563	0.404359	0.132791	0.596573	0.261095	0.212964	0.339697	0.377477	0.98079	1.24336	2.25367	4.62318	3.99101	5.41804
	VIT_19s0085g00790	0.0736921	0.132202	0.194805	0	0.0472803	0	0	0.0434502	0	0.13628	0.0476063	0	0.410655	0.346361	2.24618	0.116765	0.623849	0.815018
	VIT_18s0001g09630	4.52292	1.99161	5.32924	2.79229	1.52056	1.18464	0.367426	0.870691	0.632822	2.70113	2.99831	1.9358	4.24635	2.19311	4.79656	1.4574	12.1204	7.78947
	VIT_00s0371g00060	0	0	0	0	0	0	0	0	0	0	0	0	0	0	0	0	0	0
	VIT_14s0128g01020	0	0	0	0	0	0	0.0405078	0	0	0	0	0	0	0	0	0	0	0
	VIT_00s0425g00020	0	0	0	0	0	0	0	0	0	0	0	0	0	0	0	0	0	0
	VIT_04s0008g04870	0.718171	0.229626	0.570619	0.326387	0.351843	0.206136	0.359382	0.247345	0.184299	0.28158	0.423865	0.300419	0.765403	0.332102	0.484253	0.375255	1.21638	2.30404
	VIT_12s0034g00630	0	0	0	0	0	0	0	0	0	0	0.00468726	0	0	0	0	0	0	0
	VIT_02s0087g00170	19.9625	19.215	21.413	16.5758	12.3771	14.9886	8.47984	4.09181	7.03501	7.69725	6.4638	5.98987	11.2496	10.3955	9.93489	21.9125	26.7012	32.3752
	VIT_19s0140g00250	0.284595	0.135993	0	0	0	0	0	0.0833036	0.0968169	0.0870926	0	0.0833955	0.0984145	0.474261	0.258414	0	0	0
	VIT_02s0025g01860	2.16864	3.44852	3.06157	5.11831	5.51936	6.58057	4.25706	8.57865	6.5404	3.9264	3.33257	5.03842	1.64031	1.66346	1.38878	0.493403	2.25827	1.36215
	VIT_07s0005g02660	6.04067	23.5209	8.86532	6.04498	53.0898	7.01576	17.222	18.0302	7.92444	6.18994	7.5891	13.5599	12.6677	11.5407	9.06971	3.16294	8.87938	8.22841
	VIT_08s0056g01660	28.854	18.2764	18.7268	18.737	17.3543	20.4014	21.2676	18.4632	18.3498	30.0544	28.4836	26.0361	25.0563	26.3975	25.415	9.72523	9.96164	8.84978
	VIT_07s0005g00650	39.1672	31.0559	34.8826	40.946	36.6089	37.7985	36.0448	39.1176	37.7194	40.5938	47.4912	41.3344	39.2722	38.6468	44.4591	51.5397	43.8798	46.1091
	VIT_14s0108g01620	1.27202	2.1594	3.25931	3.02023	2.9431	2.01729	1.8607	0.795141	1.86272	2.62425	2.11256	2.25799	3.54533	4.24625	5.29077	2.81511	7.14587	7.19121
	ENSRNA049464236	0	0	0	0	0	0	0	0	0	0	0	0	0	0	0	0	0	0
	VIT_18s0001g01600	6.24122	6.13865	6.23577	5.78735	5.63056	5.36111	3.62074	2.93155	2.94621	2.85846	3.07883	2.9981	2.81542	2.59357	3.2858	12.8597	8.12967	13.708
	VIT_10s0042g00060	75.4571	47.8094	57.5223	41.6156	34.6261	30.0409	30.5242	36.3575	24.043	26.461	32.4431	32.3234	25.6947	26.6932	32.1959	42.5292	33.7775	33.1199
	VIT_00s0270g00090	1.5715	1.37256	1.40159	1.61925	1.51589	1.1966	1.49191	1.08278	1.34304	1.49576	1.6889	1.61077	1.8583	1.67886	1.97335	1.36744	1.90792	2.01226
	VIT_17s0000g01600	0	0	0	0	0	0	0	0	0	0	0	0	0	0	0	0.0366978	0	0
	VIT_13s0019g04900	0.22145	0.0671586	0.267462	0	0	0.019489	0	0	0	0	0	0	0.118432	0.297823	0.226434	0.393096	1.49381	1.3992
[truncated: 29,860 more rows]

## Sheet: Supplementary  Table 4
	Supplementary Table 4. GO analytical data of each pair
	Category	Gene Ontology term	Cluster frequency	Genome frequency of use	FDR	False Positives
	Molecular function of Dec vs Nov	catalytic activity	1077 out of 2322 genes, 46.4%	10331 out of 26346 genes, 39.2%	0	0
		oxidoreductase activity	289 out of 2322 genes, 12.4%	2320 out of 26346 genes, 8.8%	0	0
		protein tyrosine kinase activity	142 out of 2322 genes, 6.1%	1006 out of 26346 genes, 3.8%	0	0
		glucosyltransferase activity	49 out of 2322 genes, 2.1%	237 out of 26346 genes, 0.9%	0	0
		transferase activity	439 out of 2322 genes, 18.9%	3925 out of 26346 genes, 14.9%	0	0
		UDP-glycosyltransferase activity	57 out of 2322 genes, 2.5%	307 out of 26346 genes, 1.2%	0	0
		UDP-glucosyltransferase activity	46 out of 2322 genes, 2.0%	228 out of 26346 genes, 0.9%	0	0
		signal transducer activity	178 out of 2322 genes, 7.7%	1376 out of 26346 genes, 5.2%	0	0
		molecular transducer activity	178 out of 2322 genes, 7.7%	1376 out of 26346 genes, 5.2%	0	0
		receptor activity	156 out of 2322 genes, 6.7%	1174 out of 26346 genes, 4.5%	0	0
		oxidoreductase activity, acting on paired donors, with incorporation or reduction of molecular oxygen	74 out of 2322 genes, 3.2%	455 out of 26346 genes, 1.7%	0	0
		tetrapyrrole binding	82 out of 2322 genes, 3.5%	522 out of 26346 genes, 2.0%	0	0
		transferase activity, transferring hexosyl groups	75 out of 2322 genes, 3.2%	465 out of 26346 genes, 1.8%	0	0
		oligopeptide transporter activity	20 out of 2322 genes, 0.9%	67 out of 26346 genes, 0.3%	0	0
		peptide transporter activity	20 out of 2322 genes, 0.9%	71 out of 26346 genes, 0.3%	0	0
		protein kinase activity	196 out of 2322 genes, 8.4%	1624 out of 26346 genes, 6.2%	0	0
		transporter activity	162 out of 2322 genes, 7.0%	1297 out of 26346 genes, 4.9%	0	0
		monooxygenase activity	66 out of 2322 genes, 2.8%	422 out of 26346 genes, 1.6%	0	0
		binding	1207 out of 2322 genes, 52.0%	12551 out of 26346 genes, 47.6%	0	0
		ion binding	474 out of 2322 genes, 20.4%	4508 out of 26346 genes, 17.1%	0	0
		2-alkenal reductase activity	55 out of 2322 genes, 2.4%	341 out of 26346 genes, 1.3%	0	0
		substrate-specific transporter activity	139 out of 2322 genes, 6.0%	1101 out of 26346 genes, 4.2%	0	0
		electron carrier activity	79 out of 2322 genes, 3.4%	548 out of 26346 genes, 2.1%	0	0
		oxidoreductase activity, acting on the CH-CH group of donors, NAD or NADP as acceptor	62 out of 2322 genes, 2.7%	401 out of 26346 genes, 1.5%	0	0
		protein serine/threonine kinase activity	179 out of 2322 genes, 7.7%	1502 out of 26346 genes, 5.7%	0	0
		heme binding	72 out of 2322 genes, 3.1%	497 out of 26346 genes, 1.9%	0	0
		dipeptide transporter activity	15 out of 2322 genes, 0.6%	51 out of 26346 genes, 0.2%	0	0
		tripeptide transporter activity	15 out of 2322 genes, 0.6%	51 out of 26346 genes, 0.2%	0	0
		transferase activity, transferring glycosyl groups	79 out of 2322 genes, 3.4%	561 out of 26346 genes, 2.1%	0	0
		chlorophyll binding	10 out of 2322 genes, 0.4%	25 out of 26346 genes, 0.1%	0	0
		oxidoreductase activity, acting on paired donors, with incorporation or reduction of molecular oxygen, NADH or NADPH as one donor, and incorporation of one atom of oxygen	39 out of 2322 genes, 1.7%	223 out of 26346 genes, 0.8%	0	0
		transmembrane transporter activity	130 out of 2322 genes, 5.6%	1040 out of 26346 genes, 3.9%	0	0
		oxidoreductase activity, acting on the CH-CH group of donors	71 out of 2322 genes, 3.1%	498 out of 26346 genes, 1.9%	0	0
		MAP kinase kinase kinase activity	28 out of 2322 genes, 1.2%	142 out of 26346 genes, 0.5%	0	0
		iron ion binding	122 out of 2322 genes, 5.3%	976 out of 26346 genes, 3.7%	0	0
		protein dimerization activity	69 out of 2322 genes, 3.0%	487 out of 26346 genes, 1.8%	0	0
		phosphotransferase activity, alcohol group as acceptor	203 out of 2322 genes, 8.7%	1789 out of 26346 genes, 6.8%	0	0
		active transmembrane transporter activity	88 out of 2322 genes, 3.8%	671 out of 26346 genes, 2.5%	0	0
		trans-zeatin O-beta-D-glucosyltransferase activity	15 out of 2322 genes, 0.6%	58 out of 26346 genes, 0.2%	0	0
		protein binding	608 out of 2322 genes, 26.2%	6074 out of 26346 genes, 23.1%	0	0
		phenylalanine-tRNA ligase activity	9 out of 2322 genes, 0.4%	24 out of 26346 genes, 0.1%	0	0
		secondary active transmembrane transporter activity	52 out of 2322 genes, 2.2%	349 out of 26346 genes, 1.3%	0	0
		solute:cation antiporter activity	20 out of 2322 genes, 0.9%	93 out of 26346 genes, 0.4%	0	0
		high affinity oligopeptide transporter activity	13 out of 2322 genes, 0.6%	47 out of 26346 genes, 0.2%	0	0
		antiporter activity	29 out of 2322 genes, 1.2%	161 out of 26346 genes, 0.6%	0.0013	0.06
		calcium ion binding	75 out of 2322 genes, 3.2%	563 out of 26346 genes, 2.1%	0.0016	0.08
		kinase activity	211 out of 2322 genes, 9.1%	1898 out of 26346 genes, 7.2%	0.0016	0.08
		hydrolase activity, acting on glycosyl bonds	71 out of 2322 genes, 3.1%	524 out of 26346 genes, 2.0%	0.0017	0.08
		cellulose synthase activity	17 out of 2322 genes, 0.7%	74 out of 26346 genes, 0.3%	0.0017	0.08
		cellulose synthase (UDP-forming) activity	17 out of 2322 genes, 0.7%	74 out of 26346 genes, 0.3%	0.0017	0.08
		solute:solute antiporter activity	21 out of 2322 genes, 0.9%	104 out of 26346 genes, 0.4%	0.0019	0.1
		O-methyltransferase activity	16 out of 2322 genes, 0.7%	68 out of 26346 genes, 0.3%	0.002	0.1
		solute:hydrogen antiporter activity	19 out of 2322 genes, 0.8%	92 out of 26346 genes, 0.3%	0.0033	0.18
		substrate-specific transmembrane transporter activity	110 out of 2322 genes, 4.7%	906 out of 26346 genes, 3.4%	0.0034	0.18
		metal ion binding	438 out of 2322 genes, 18.9%	4311 out of 26346 genes, 16.4%	0.0036	0.2
		glucosidase activity	17 out of 2322 genes, 0.7%	80 out of 26346 genes, 0.3%	0.0039	0.22
		adenylyl-sulfate reductase (glutathione) activity	3 out of 2322 genes, 0.1%	3 out of 26346 genes, 0.0%	0.0078	0.46
		adenylyl-sulfate reductase activity	3 out of 2322 genes, 0.1%	3 out of 26346 genes, 0.0%	0.0079	0.46
		receptor signaling protein activity	39 out of 2322 genes, 1.7%	260 out of 26346 genes, 1.0%	0.008	0.48
		phosphoadenylyl-sulfate reductase (thioredoxin) activity	3 out of 2322 genes, 0.1%	3 out of 26346 genes, 0.0%	0.0081	0.46
		cation binding	404 out of 2322 genes, 17.4%	3978 out of 26346 genes, 15.1%	0.0095	0.58
		receptor signaling protein serine/threonine kinase activity	38 out of 2322 genes, 1.6%	254 out of 26346 genes, 1.0%	0.0103	0.64
		cation:cation antiporter activity	8 out of 2322 genes, 0.3%	25 out of 26346 genes, 0.1%	0.0106	0.68
		lipase activity	28 out of 2322 genes, 1.2%	170 out of 26346 genes, 0.6%	0.0108	0.68
		transferase activity, transferring phosphorus-containing groups	239 out of 2322 genes, 10.3%	2247 out of 26346 genes, 8.5%	0.0111	0.72
		carboxylesterase activity	32 out of 2322 genes, 1.4%	207 out of 26346 genes, 0.8%	0.0121	0.8
		ion transmembrane transporter activity	86 out of 2322 genes, 3.7%	706 out of 26346 genes, 2.7%	0.0125	0.84
		transcription factor activity	87 out of 2322 genes, 3.7%	719 out of 26346 genes, 2.7%	0.0129	0.88
		nitrate transmembrane transporter activity	7 out of 2322 genes, 0.3%	21 out of 26346 genes, 0.1%	0.0132	0.94
		sinapoyltransferase activity	5 out of 2322 genes, 0.2%	11 out of 26346 genes, 0.0%	0.0134	0.94
		inward rectifier potassium channel activity	5 out of 2322 genes, 0.2%	11 out of 26346 genes, 0.0%	0.0136	0.94
		beta-glucosidase activity	14 out of 2322 genes, 0.6%	69 out of 26346 genes, 0.3%	0.0179	1.4
		non-membrane spanning protein tyrosine kinase activity	22 out of 2322 genes, 0.9%	129 out of 26346 genes, 0.5%	0.0181	1.3
		isoflavone 7-O-methyltransferase activity	7 out of 2322 genes, 0.3%	22 out of 26346 genes, 0.1%	0.0181	1.32
		anion binding	6 out of 2322 genes, 0.3%	17 out of 26346 genes, 0.1%	0.0182	1.4
		chloride ion binding	6 out of 2322 genes, 0.3%	17 out of 26346 genes, 0.1%	0.0184	1.4
		pectate lyase activity	6 out of 2322 genes, 0.3%	17 out of 26346 genes, 0.1%	0.0187	1.4
		6'-deoxychalcone synthase activity	5 out of 2322 genes, 0.2%	12 out of 26346 genes, 0.0%	0.0187	1.48
		carbon-oxygen lyase activity, acting on polysaccharides	6 out of 2322 genes, 0.3%	17 out of 26346 genes, 0.1%	0.0189	1.4
		hydroxyisourate hydrolase activity	3 out of 2322 genes, 0.1%	4 out of 26346 genes, 0.0%	0.0249	2.02
		alanine-glyoxylate transaminase activity	3 out of 2322 genes, 0.1%	4 out of 26346 genes, 0.0%	0.0253	2.02
		hydrolase activity, hydrolyzing O-glycosyl compounds	60 out of 2322 genes, 2.6%	472 out of 26346 genes, 1.8%	0.0254	2.08
		cation transmembrane transporter activity	61 out of 2322 genes, 2.6%	482 out of 26346 genes, 1.8%	0.0258	2.14
		alpha-N-arabinofuranosidase activity	7 out of 2322 genes, 0.3%	23 out of 26346 genes, 0.1%	0.0264	2.22
		flavonoid 3'-monooxygenase activity	11 out of 2322 genes, 0.5%	49 out of 26346 genes, 0.2%	0.028	2.38
		L-glucuronate reductase activity	4 out of 2322 genes, 0.2%	8 out of 26346 genes, 0.0%	0.0295	2.6
		oxidoreductase activity, acting on paired donors, with incorporation or reduction of molecular oxygen, with NADH or NADPH as one donor, and the other dehydrogenated	4 out of 2322 genes, 0.2%	8 out of 26346 genes, 0.0%	0.0299	2.6
		RNA-directed RNA polymerase activity	4 out of 2322 genes, 0.2%	8 out of 26346 genes, 0.0%	0.0302	2.6
		identical protein binding	62 out of 2322 genes, 2.7%	498 out of 26346 genes, 1.9%	0.0315	2.8
		cis-zeatin O-beta-D-glucosyltransferase activity	9 out of 2322 genes, 0.4%	37 out of 26346 genes, 0.1%	0.0331	2.98
		glucan endo-1,3-beta-D-glucosidase activity	13 out of 2322 genes, 0.6%	66 out of 26346 genes, 0.3%	0.0349	3.18
		adenyl nucleotide binding	383 out of 2322 genes, 16.5%	3856 out of 26346 genes, 14.6%	0.0367	3.38
		tRNA binding	10 out of 2322 genes, 0.4%	45 out of 26346 genes, 0.2%	0.0374	3.48
		transcription regulator activity	138 out of 2322 genes, 5.9%	1267 out of 26346 genes, 4.8%	0.0404	3.84
		UDP-galactosyltransferase activity	5 out of 2322 genes, 0.2%	14 out of 26346 genes, 0.1%	0.0408	4
		alcohol dehydrogenase (NADP+) activity	4 out of 2322 genes, 0.2%	9 out of 26346 genes, 0.0%	0.0409	3.84
		potassium ion antiporter activity	5 out of 2322 genes, 0.2%	14 out of 26346 genes, 0.1%	0.0412	4
		serine-type exopeptidase activity	13 out of 2322 genes, 0.6%	68 out of 26346 genes, 0.3%	0.0414	4.14
		potassium:hydrogen antiporter activity	5 out of 2322 genes, 0.2%	14 out of 26346 genes, 0.1%	0.0417	4
		serine-type carboxypeptidase activity	13 out of 2322 genes, 0.6%	68 out of 26346 genes, 0.3%	0.0418	4.14
		fructose 1,6-bisphosphate 1-phosphatase activity	3 out of 2322 genes, 0.1%	5 out of 26346 genes, 0.0%	0.0476	4.86
		amino-acid N-acetyltransferase activity	3 out of 2322 genes, 0.1%	5 out of 26346 genes, 0.0%	0.0481	4.86
		carboxypeptidase activity	14 out of 2322 genes, 0.6%	76 out of 26346 genes, 0.3%	0.0489	5.04
		drug transporter activity	14 out of 2322 genes, 0.6%	77 out of 26346 genes, 0.3%	0.0501	5.26
		flavonoid 3',5'-hydroxylase activity	8 out of 2322 genes, 0.3%	33 out of 26346 genes, 0.1%	0.0502	5.22
		triacylglycerol lipase activity	13 out of 2322 genes, 0.6%	70 out of 26346 genes, 0.3%	0.054	5.72
		(iso)eugenol O-methyltransferase activity	2 out of 2322 genes, 0.1%	2 out of 26346 genes, 0.0%	0.0732	8.12
		oxidoreductase activity, acting on sulfur group of donors, disulfide as acceptor	6 out of 2322 genes, 0.3%	21 out of 26346 genes, 0.1%	0.0735	8.3
		ribulose-1,5-bisphosphate carboxylase/oxygenase activase activity	2 out of 2322 genes, 0.1%	2 out of 26346 genes, 0.0%	0.0738	8.12
		amine oxidase activity	6 out of 2322 genes, 0.3%	21 out of 26346 genes, 0.1%	0.0741	8.3
		histidine phosphotransfer kinase activity	2 out of 2322 genes, 0.1%	2 out of 26346 genes, 0.0%	0.0745	8.12
		structural constituent of cell wall	2 out of 2322 genes, 0.1%	2 out of 26346 genes, 0.0%	0.0752	8.12
		catechol oxidase activity	2 out of 2322 genes, 0.1%	2 out of 26346 genes, 0.0%	0.0759	8.12
		cytokinin 7-beta-glucosyltransferase activity	7 out of 2322 genes, 0.3%	28 out of 26346 genes, 0.1%	0.0783	9
		ATP-dependent RNA helicase activity	7 out of 2322 genes, 0.3%	28 out of 26346 genes, 0.1%	0.0789	9
		oxidoreductase activity, acting on sulfur group of donors	15 out of 2322 genes, 0.6%	88 out of 26346 genes, 0.3%	0.079	9.16
		oxidoreductase activity, acting on the CH-NH2 group of donors, oxygen as acceptor	13 out of 2322 genes, 0.6%	73 out of 26346 genes, 0.3%	0.0795	9.62
		transmembrane receptor protein tyrosine kinase activity	22 out of 2322 genes, 0.9%	148 out of 26346 genes, 0.6%	0.0798	9.58
		protein homodimerization activity	30 out of 2322 genes, 1.3%	220 out of 26346 genes, 0.8%	0.0802	9.78
		(R)-limonene synthase activity	5 out of 2322 genes, 0.2%	16 out of 26346 genes, 0.1%	0.0803	9.56
		efflux transmembrane transporter activity	5 out of 2322 genes, 0.2%	16 out of 26346 genes, 0.1%	0.081	9.56
		auxin efflux transmembrane transporter activity	5 out of 2322 genes, 0.2%	16 out of 26346 genes, 0.1%	0.0817	9.56
		aristolochene synthase activity	3 out of 2322 genes, 0.1%	6 out of 26346 genes, 0.0%	0.0873	10.82
		glycerol transmembrane transporter activity	3 out of 2322 genes, 0.1%	6 out of 26346 genes, 0.0%	0.088	10.82
		RNA helicase activity	8 out of 2322 genes, 0.3%	36 out of 26346 genes, 0.1%	0.0891	11.14
		oxidoreductase activity, oxidizing metal ions	4 out of 2322 genes, 0.2%	11 out of 26346 genes, 0.0%	0.0916	11.72
		hydrolase activity	363 out of 2322 genes, 15.6%	3702 out of 26346 genes, 14.1%	0.0919	11.86
		polyol transmembrane transporter activity	4 out of 2322 genes, 0.2%	11 out of 26346 genes, 0.0%	0.0923	11.72
		4-nitrophenylphosphatase activity	4 out of 2322 genes, 0.2%	11 out of 26346 genes, 0.0%	0.093	11.72
		gated channel activity	15 out of 2322 genes, 0.6%	91 out of 26346 genes, 0.3%	0.0938	12.2
		alkali metal ion binding	18 out of 2322 genes, 0.8%	118 out of 26346 genes, 0.4%	0.0988	13.24
		galactosyltransferase activity	9 out of 2322 genes, 0.4%	45 out of 26346 genes, 0.2%	0.0988	13.34
		glutathione transferase activity	12 out of 2322 genes, 0.5%	68 out of 26346 genes, 0.3%	0.0989	13.16
		transmembrane receptor protein kinase activity	28 out of 2322 genes, 1.2%	208 out of 26346 genes, 0.8%	0.099	13.56
		ATP binding	358 out of 2322 genes, 15.4%	3664 out of 26346 genes, 13.9%	0.0993	13.5
		oxidosqualene cyclase activity	10 out of 2322 genes, 0.4%	52 out of 26346 genes, 0.2%	0.0995	13.04
		hydrolase activity, acting on ester bonds	115 out of 2322 genes, 5.0%	1070 out of 26346 genes, 4.1%	0.0995	13.14
		RNA-dependent ATPase activity	7 out of 2322 genes, 0.3%	31 out of 26346 genes, 0.1%	0.1	13.8
		adenyl ribonucleotide binding	359 out of 2322 genes, 15.5%	3679 out of 26346 genes, 14.0%	0.1024	14.64
		2'-hydroxyisoflavone reductase activity	4 out of 2322 genes, 0.2%	12 out of 26346 genes, 0.0%	0.1031	14.64
		monovalent cation:proton antiporter activity	5 out of 2322 genes, 0.2%	18 out of 26346 genes, 0.1%	0.1036	14.92
		hexosaminidase activity	4 out of 2322 genes, 0.2%	12 out of 26346 genes, 0.0%	0.1038	14.64
		alcohol transmembrane transporter activity	4 out of 2322 genes, 0.2%	12 out of 26346 genes, 0.0%	0.1046	14.64
		(+)-abscisic acid 8'-hydroxylase activity	4 out of 2322 genes, 0.2%	12 out of 26346 genes, 0.0%	0.1053	14.64
		xenobiotic transporter activity	12 out of 2322 genes, 0.5%	70 out of 26346 genes, 0.3%	0.1114	17.26
		multidrug transporter activity	12 out of 2322 genes, 0.5%	70 out of 26346 genes, 0.3%	0.1121	17.26
		xylan 1,4-beta-xylosidase activity	6 out of 2322 genes, 0.3%	25 out of 26346 genes, 0.1%	0.1122	17.62
		protein-disulfide reductase activity	3 out of 2322 genes, 0.1%	7 out of 26346 genes, 0.0%	0.1124	17.08
		xenobiotic-transporting ATPase activity	12 out of 2322 genes, 0.5%	70 out of 26346 genes, 0.3%	0.1128	17.26
		aldo-keto reductase activity	6 out of 2322 genes, 0.3%	25 out of 26346 genes, 0.1%	0.1129	17.62
		(RS)-norcoclaurine 6-O-methyltransferase activity	3 out of 2322 genes, 0.1%	7 out of 26346 genes, 0.0%	0.1131	17.08
		hydrolase activity, acting on carbon-nitrogen (but not peptide) bonds, in cyclic amides	3 out of 2322 genes, 0.1%	7 out of 26346 genes, 0.0%	0.1139	17.08
		oxidoreductase activity, acting on the aldehyde or oxo group of donors, oxygen as acceptor	3 out of 2322 genes, 0.1%	7 out of 26346 genes, 0.0%	0.1146	17.08
		phytoene dehydrogenase activity	3 out of 2322 genes, 0.1%	7 out of 26346 genes, 0.0%	0.1154	17.08
		calcium:cation antiporter activity	3 out of 2322 genes, 0.1%	7 out of 26346 genes, 0.0%	0.1162	17.08
		phosphatidylcholine-sterol O-acyltransferase activity	3 out of 2322 genes, 0.1%	7 out of 26346 genes, 0.0%	0.117	17.08
		aldehyde oxidase activity	3 out of 2322 genes, 0.1%	7 out of 26346 genes, 0.0%	0.1178	17.08
		carbohydrate binding	44 out of 2322 genes, 1.9%	366 out of 26346 genes, 1.4%	0.1192	18.96
		thiohydroximate beta-D-glucosyltransferase activity	5 out of 2322 genes, 0.2%	19 out of 26346 genes, 0.1%	0.1196	18.9
		serine hydrolase activity	34 out of 2322 genes, 1.5%	270 out of 26346 genes, 1.0%	0.138	23.46
		serine-type peptidase activity	34 out of 2322 genes, 1.5%	270 out of 26346 genes, 1.0%	0.1388	23.46
		oxidoreductase activity, acting on peroxide as acceptor	19 out of 2322 genes, 0.8%	132 out of 26346 genes, 0.5%	0.1392	24.22
		purine nucleotide binding	398 out of 2322 genes, 17.1%	4125 out of 26346 genes, 15.7%	0.1395	23.44
		peroxidase activity	19 out of 2322 genes, 0.8%	132 out of 26346 genes, 0.5%	0.14	24.22
		N1,N5,N10-tris-(5-hydroxyferuloyl)spermidine O-methyltransferase activity	2 out of 2322 genes, 0.1%	3 out of 26346 genes, 0.0%	0.1401	23.4
		lupeol synthase activity	7 out of 2322 genes, 0.3%	33 out of 26346 genes, 0.1%	0.1401	24.52
		hexose transmembrane transporter activity	4 out of 2322 genes, 0.2%	13 out of 26346 genes, 0.0%	0.1403	24.14
		lathosterol oxidase activity	2 out of 2322 genes, 0.1%	3 out of 26346 genes, 0.0%	0.141	23.4
		glucose transmembrane transporter activity	4 out of 2322 genes, 0.2%	13 out of 26346 genes, 0.0%	0.1412	24.14
		transferase activity, transferring acyl groups other than amino-acyl groups	47 out of 2322 genes, 2.0%	398 out of 26346 genes, 1.5%	0.1412	25
		sugar binding	36 out of 2322 genes, 1.6%	291 out of 26346 genes, 1.1%	0.1417	24.94
		single-stranded DNA-dependent ATPase activity	2 out of 2322 genes, 0.1%	3 out of 26346 genes, 0.0%	0.1418	23.4
		phosphoethanolamine/phosphocholine phosphatase activity	2 out of 2322 genes, 0.1%	3 out of 26346 genes, 0.0%	0.1427	23.4
		DNA binding	220 out of 2322 genes, 9.5%	2206 out of 26346 genes, 8.4%	0.1428	25.56
		rRNA N-glycosylase activity	2 out of 2322 genes, 0.1%	3 out of 26346 genes, 0.0%	0.1436	23.4
		antioxidant activity	22 out of 2322 genes, 0.9%	161 out of 26346 genes, 0.6%	0.1436	25.56
		RNA glycosylase activity	2 out of 2322 genes, 0.1%	3 out of 26346 genes, 0.0%	0.1444	23.4
		beta-N-acetylglucosaminidase activity	2 out of 2322 genes, 0.1%	3 out of 26346 genes, 0.0%	0.1453	23.4
		profilin binding	2 out of 2322 genes, 0.1%	3 out of 26346 genes, 0.0%	0.1462	23.4
		4-hydroxyphenylacetaldehyde oxime monooxygenase activity	3 out of 2322 genes, 0.1%	8 out of 26346 genes, 0.0%	0.1516	27.9
		voltage-gated channel activity	9 out of 2322 genes, 0.4%	50 out of 26346 genes, 0.2%	0.1522	28.62
		glycogenin glucosyltransferase activity	3 out of 2322 genes, 0.1%	8 out of 26346 genes, 0.0%	0.1525	27.9
		voltage-gated ion channel activity	9 out of 2322 genes, 0.4%	50 out of 26346 genes, 0.2%	0.153	28.62
		chloride channel activity	3 out of 2322 genes, 0.1%	8 out of 26346 genes, 0.0%	0.1533	27.9
		FAD binding	24 out of 2322 genes, 1.0%	181 out of 26346 genes, 0.7%	0.1536	28.42
		potassium ion transmembrane transporter activity	10 out of 2322 genes, 0.4%	58 out of 26346 genes, 0.2%	0.1539	28.62
		voltage-gated chloride channel activity	3 out of 2322 genes, 0.1%	8 out of 26346 genes, 0.0%	0.1541	27.9
		thioredoxin-disulfide reductase activity	3 out of 2322 genes, 0.1%	8 out of 26346 genes, 0.0%	0.155	27.9
		dioxygenase activity	23 out of 2322 genes, 1.0%	175 out of 26346 genes, 0.7%	0.1648	31.14
		transmembrane receptor activity	50 out of 2322 genes, 2.2%	438 out of 26346 genes, 1.7%	0.1666	31.66
		substrate specific channel activity	19 out of 2322 genes, 0.8%	140 out of 26346 genes, 0.5%	0.1815	35.58
		passive transmembrane transporter activity	19 out of 2322 genes, 0.8%	140 out of 26346 genes, 0.5%	0.1825	35.58
		channel activity	19 out of 2322 genes, 0.8%	140 out of 26346 genes, 0.5%	0.1834	35.58
		oxidoreductase activity, acting on iron-sulfur proteins as donors	3 out of 2322 genes, 0.1%	9 out of 26346 genes, 0.0%	0.184	35.52
		starch synthase activity	3 out of 2322 genes, 0.1%	9 out of 26346 genes, 0.0%	0.185	35.52
		myo-inositol transmembrane transporter activity	3 out of 2322 genes, 0.1%	9 out of 26346 genes, 0.0%	0.186	35.52
		transferase activity, transferring acyl groups	47 out of 2322 genes, 2.0%	412 out of 26346 genes, 1.6%	0.1866	36.94
		neutral amino acid transmembrane transporter activity	9 out of 2322 genes, 0.4%	53 out of 26346 genes, 0.2%	0.1872	36.88
		ATPase activity, coupled to movement of substances	31 out of 2322 genes, 1.3%	255 out of 26346 genes, 1.0%	0.2074	44.6
		pheophorbide a oxygenase activity	2 out of 2322 genes, 0.1%	4 out of 26346 genes, 0.0%	0.2078	44.26
		ATPase activity, coupled to transmembrane movement of substances	31 out of 2322 genes, 1.3%	255 out of 26346 genes, 1.0%	0.2084	44.6
		oxidoreductase activity, oxidizing metal ions, oxygen as acceptor	2 out of 2322 genes, 0.1%	4 out of 26346 genes, 0.0%	0.2088	44.26
		symporter activity	22 out of 2322 genes, 0.9%	170 out of 26346 genes, 0.6%	0.2095	45.26
		oxidoreductase activity, acting on paired donors, with incorporation or reduction of molecular oxygen, reduced ascorbate as one donor, and incorporation of one atom of oxygen	2 out of 2322 genes, 0.1%	4 out of 26346 genes, 0.0%	0.2098	44.26
		D-ribose transmembrane transporter activity	2 out of 2322 genes, 0.1%	4 out of 26346 genes, 0.0%	0.2108	44.26
		sorbitol transmembrane transporter activity	2 out of 2322 genes, 0.1%	4 out of 26346 genes, 0.0%	0.2118	44.26
		mannitol transmembrane transporter activity	2 out of 2322 genes, 0.1%	4 out of 26346 genes, 0.0%	0.2128	44.26
		D-xylose transmembrane transporter activity	2 out of 2322 genes, 0.1%	4 out of 26346 genes, 0.0%	0.2138	44.26
		reticuline oxidase activity	4 out of 2322 genes, 0.2%	16 out of 26346 genes, 0.1%	0.2147	46.8
		pentose transmembrane transporter activity	2 out of 2322 genes, 0.1%	4 out of 26346 genes, 0.0%	0.2149	44.26
		(E)-beta-ocimene synthase activity	5 out of 2322 genes, 0.2%	23 out of 26346 genes, 0.1%	0.2156	47.22
		phosphatidylinositol-4,5-bisphosphate 5-phosphatase activity	4 out of 2322 genes, 0.2%	16 out of 26346 genes, 0.1%	0.2157	46.8
		abscisic aldehyde oxidase activity	2 out of 2322 genes, 0.1%	4 out of 26346 genes, 0.0%	0.2159	44.26
		galactose transmembrane transporter activity	2 out of 2322 genes, 0.1%	4 out of 26346 genes, 0.0%	0.217	44.26
		oxidoreductase activity, acting on single donors with incorporation of molecular oxygen, incorporation of two atoms of oxygen	22 out of 2322 genes, 0.9%	172 out of 26346 genes, 0.7%	0.2177	47.9
		dopamine beta-monooxygenase activity	2 out of 2322 genes, 0.1%	4 out of 26346 genes, 0.0%	0.218	44.26
		ketol-acid reductoisomerase activity	2 out of 2322 genes, 0.1%	4 out of 26346 genes, 0.0%	0.2191	44.26
		sodium ion binding	6 out of 2322 genes, 0.3%	31 out of 26346 genes, 0.1%	0.2191	48.64
		voltage-gated potassium channel activity	6 out of 2322 genes, 0.3%	31 out of 26346 genes, 0.1%	0.2201	48.64
		ferroxidase activity	2 out of 2322 genes, 0.1%	4 out of 26346 genes, 0.0%	0.2202	44.26
		DNA primase activity	2 out of 2322 genes, 0.1%	4 out of 26346 genes, 0.0%	0.2213	44.26
		ferric-chelate reductase activity	2 out of 2322 genes, 0.1%	4 out of 26346 genes, 0.0%	0.2224	44.26
		GABA receptor activity	3 out of 2322 genes, 0.1%	10 out of 26346 genes, 0.0%	0.2238	50.8
		oxidoreductase activity, acting on the CH-NH2 group of donors	13 out of 2322 genes, 0.6%	90 out of 26346 genes, 0.3%	0.2239	51.04
		o-succinylbenzoate-CoA ligase activity	3 out of 2322 genes, 0.1%	10 out of 26346 genes, 0.0%	0.2248	50.8
		copper ion binding	25 out of 2322 genes, 1.1%	202 out of 26346 genes, 0.8%	0.2249	51.5
		enzyme inhibitor activity	11 out of 2322 genes, 0.5%	73 out of 26346 genes, 0.3%	0.2257	51.9
		ferric iron binding	3 out of 2322 genes, 0.1%	10 out of 26346 genes, 0.0%	0.2258	50.8
		GABA-B receptor activity	3 out of 2322 genes, 0.1%	10 out of 26346 genes, 0.0%	0.2268	50.8
		epoxide hydrolase activity	3 out of 2322 genes, 0.1%	10 out of 26346 genes, 0.0%	0.2278	50.8
		oxidoreductase activity, acting on X-H and Y-H to form an X-Y bond, with oxygen as acceptor	4 out of 2322 genes, 0.2%	17 out of 26346 genes, 0.1%	0.2304	53.46
		oxidoreductase activity, acting on X-H and Y-H to form an X-Y bond	4 out of 2322 genes, 0.2%	17 out of 26346 genes, 0.1%	0.2314	53.46
		voltage-gated cation channel activity	6 out of 2322 genes, 0.3%	32 out of 26346 genes, 0.1%	0.2323	54.12
		purine ribonucleotide binding	374 out of 2322 genes, 16.1%	3948 out of 26346 genes, 15.0%	0.2331	55.02
		ion channel activity	16 out of 2322 genes, 0.7%	120 out of 26346 genes, 0.5%	0.2333	55.3
		oxidoreductase activity, acting on single donors with incorporation of molecular oxygen	24 out of 2322 genes, 1.0%	195 out of 26346 genes, 0.7%	0.2334	54.62
		ribonucleotide binding	374 out of 2322 genes, 16.1%	3948 out of 26346 genes, 15.0%	0.2341	55.02
		galactosidase activity	8 out of 2322 genes, 0.3%	49 out of 26346 genes, 0.2%	0.2341	55.72
		N-methylcoclaurine 3'-monooxygenase activity	2 out of 2322 genes, 0.1%	5 out of 26346 genes, 0.0%	0.255	64
		indole-3-acetaldehyde oxidase activity	2 out of 2322 genes, 0.1%	5 out of 26346 genes, 0.0%	0.256	64
		phospholipid-hydroperoxide glutathione peroxidase activity	2 out of 2322 genes, 0.1%	5 out of 26346 genes, 0.0%	0.257	64
		berbamunine synthase activity	2 out of 2322 genes, 0.1%	5 out of 26346 genes, 0.0%	0.2581	64
		sucrose-phosphate synthase activity	2 out of 2322 genes, 0.1%	5 out of 26346 genes, 0.0%	0.2591	64
		ribonuclease T2 activity	2 out of 2322 genes, 0.1%	5 out of 26346 genes, 0.0%	0.2602	64
		aryl-aldehyde oxidase activity	2 out of 2322 genes, 0.1%	5 out of 26346 genes, 0.0%	0.2612	64
		outward rectifier potassium channel activity	2 out of 2322 genes, 0.1%	5 out of 26346 genes, 0.0%	0.2623	64
		UDP-galactose:N-glycan beta-1,3-galactosyltransferase activity	2 out of 2322 genes, 0.1%	5 out of 26346 genes, 0.0%	0.2634	64
		alpha-N-acetylgalactosaminidase activity	2 out of 2322 genes, 0.1%	5 out of 26346 genes, 0.0%	0.2645	64
		15-oxoprostaglandin 13-oxidase activity	3 out of 2322 genes, 0.1%	11 out of 26346 genes, 0.0%	0.2649	67.02
		phospholipase A2 activity	2 out of 2322 genes, 0.1%	5 out of 26346 genes, 0.0%	0.2656	64
		exopeptidase activity	15 out of 2322 genes, 0.6%	112 out of 26346 genes, 0.4%	0.2656	67.46
		alpha-glucosidase activity	3 out of 2322 genes, 0.1%	11 out of 26346 genes, 0.0%	0.266	67.02
		beta-N-acetylhexosaminidase activity	2 out of 2322 genes, 0.1%	5 out of 26346 genes, 0.0%	0.2667	64
		squalene monooxygenase activity	2 out of 2322 genes, 0.1%	5 out of 26346 genes, 0.0%	0.2678	64
		monosaccharide transmembrane transporter activity	4 out of 2322 genes, 0.2%	18 out of 26346 genes, 0.1%	0.2681	68.36
		sequence-specific DNA binding	52 out of 2322 genes, 2.2%	479 out of 26346 genes, 1.8%	0.2686	68.76
		fatty acid (omega-1)-hydroxylase activity	5 out of 2322 genes, 0.2%	26 out of 26346 genes, 0.1%	0.2739	70.4
		primary active transmembrane transporter activity	34 out of 2322 genes, 1.5%	300 out of 26346 genes, 1.1%	0.2806	72.4
		metal ion transmembrane transporter activity	27 out of 2322 genes, 1.2%	231 out of 26346 genes, 0.9%	0.281	73.06
		steroid binding	10 out of 2322 genes, 0.4%	69 out of 26346 genes, 0.3%	0.2813	72.86
		phosphoinositide 5-phosphatase activity	4 out of 2322 genes, 0.2%	19 out of 26346 genes, 0.1%	0.284	74.12
		naringenin 3-dioxygenase activity	6 out of 2322 genes, 0.3%	35 out of 26346 genes, 0.1%	0.2941	78.24
		transferase activity, transferring alkyl or aryl (other than methyl) groups	18 out of 2322 genes, 0.8%	144 out of 26346 genes, 0.5%	0.2949	78.16
		caffeoyl-CoA O-methyltransferase activity	3 out of 2322 genes, 0.1%	12 out of 26346 genes, 0.0%	0.2958	78.08
		hydrolase activity, acting on acid anhydrides, catalyzing transmembrane movement of substances	31 out of 2322 genes, 1.3%	272 out of 26346 genes, 1.0%	0.2961	79.06
		ether hydrolase activity	3 out of 2322 genes, 0.1%	12 out of 26346 genes, 0.0%	0.2969	78.08
		beta-amylase activity	3 out of 2322 genes, 0.1%	12 out of 26346 genes, 0.0%	0.298	78.08
		acidic amino acid transmembrane transporter activity	7 out of 2322 genes, 0.3%	44 out of 26346 genes, 0.2%	0.3007	80.6
		potassium ion binding	12 out of 2322 genes, 0.5%	89 out of 26346 genes, 0.3%	0.3017	81.16
		metal ion:hydrogen antiporter activity	2 out of 2322 genes, 0.1%	6 out of 26346 genes, 0.0%	0.3159	88.78
		tabersonine 16-hydroxylase activity	2 out of 2322 genes, 0.1%	6 out of 26346 genes, 0.0%	0.3171	88.78
		antibiotic transporter activity	2 out of 2322 genes, 0.1%	6 out of 26346 genes, 0.0%	0.3182	88.78
		sigma factor activity	2 out of 2322 genes, 0.1%	6 out of 26346 genes, 0.0%	0.3194	88.78
		endoribonuclease activity, producing 3'-phosphomonoesters	2 out of 2322 genes, 0.1%	6 out of 26346 genes, 0.0%	0.3205	88.78
		transcription repressor activity	20 out of 2322 genes, 0.9%	166 out of 26346 genes, 0.6%	0.3211	90.88
		oxidoreductase activity, oxidizing metal ions, NAD or NADP as acceptor	2 out of 2322 genes, 0.1%	6 out of 26346 genes, 0.0%	0.3217	88.78
		anthocyanidin 3-O-glucosyltransferase activity	4 out of 2322 genes, 0.2%	20 out of 26346 genes, 0.1%	0.3217	90.72
		calcium:hydrogen antiporter activity	2 out of 2322 genes, 0.1%	6 out of 26346 genes, 0.0%	0.3228	88.78
		oxygen transporter activity	2 out of 2322 genes, 0.1%	6 out of 26346 genes, 0.0%	0.324	88.78
		inorganic anion transmembrane transporter activity	12 out of 2322 genes, 0.5%	90 out of 26346 genes, 0.3%	0.3246	92.18
		glutathione peroxidase activity	2 out of 2322 genes, 0.1%	6 out of 26346 genes, 0.0%	0.3252	88.78
		alpha-galactosidase activity	2 out of 2322 genes, 0.1%	6 out of 26346 genes, 0.0%	0.3264	88.78
		UDP-glucose 4-epimerase activity	2 out of 2322 genes, 0.1%	6 out of 26346 genes, 0.0%	0.3276	88.78
		peptide receptor activity	10 out of 2322 genes, 0.4%	72 out of 26346 genes, 0.3%	0.3284	93.6
		DNA replication origin binding	2 out of 2322 genes, 0.1%	6 out of 26346 genes, 0.0%	0.3288	88.78
		taxane 13-alpha-hydroxylase activity	5 out of 2322 genes, 0.2%	29 out of 26346 genes, 0.1%	0.3318	98.88
		anion transmembrane transporter activity	18 out of 2322 genes, 0.8%	148 out of 26346 genes, 0.6%	0.3323	96.7
		P-P-bond-hydrolysis-driven transmembrane transporter activity	32 out of 2322 genes, 1.4%	288 out of 26346 genes, 1.1%	0.3323	97.7
		intramolecular transferase activity	13 out of 2322 genes, 0.6%	100 out of 26346 genes, 0.4%	0.3326	96.44
		carbon-oxygen lyase activity, acting on phosphates	6 out of 2322 genes, 0.3%	37 out of 26346 genes, 0.1%	0.3329	97.54
		taxane 10-beta-hydroxylase activity	5 out of 2322 genes, 0.2%	29 out of 26346 genes, 0.1%	0.3329	98.88
		inositol trisphosphate phosphatase activity	3 out of 2322 genes, 0.1%	13 out of 26346 genes, 0.0%	0.3331	96.28
		oxidoreductase activity, acting on the CH-NH group of donors	6 out of 2322 genes, 0.3%	37 out of 26346 genes, 0.1%	0.334	97.54
		cation:sugar symporter activity	5 out of 2322 genes, 0.2%	29 out of 26346 genes, 0.1%	0.3341	98.88
		oxidoreductase activity, acting on paired donors, with oxidation of a pair of donors resulting in the reduction of molecular oxygen to two molecules of water	3 out of 2322 genes, 0.1%	13 out of 26346 genes, 0.0%	0.3343	96.28
		sugar:hydrogen symporter activity	5 out of 2322 genes, 0.2%	29 out of 26346 genes, 0.1%	0.3352	98.88
		sodium ion transmembrane transporter activity	3 out of 2322 genes, 0.1%	13 out of 26346 genes, 0.0%	0.3355	96.28
		inositol-polyphosphate 5-phosphatase activity	3 out of 2322 genes, 0.1%	13 out of 26346 genes, 0.0%	0.3366	96.28
		aspartyl esterase activity	8 out of 2322 genes, 0.3%	55 out of 26346 genes, 0.2%	0.3369	100.74
		serine-type endopeptidase activity	19 out of 2322 genes, 0.8%	160 out of 26346 genes, 0.6%	0.3398	101.94
		acyltransferase activity	40 out of 2322 genes, 1.7%	375 out of 26346 genes, 1.4%	0.3526	106.48
		beta-fructofuranosidase activity	3 out of 2322 genes, 0.1%	14 out of 26346 genes, 0.1%	0.3538	106.48
		p-coumarate 3-hydroxylase activity	2 out of 2322 genes, 0.1%	7 out of 26346 genes, 0.0%	0.3618	115.76
		9-cis-epoxycarotenoid dioxygenase activity	2 out of 2322 genes, 0.1%	7 out of 26346 genes, 0.0%	0.3629	115.76
		amide transporter activity	2 out of 2322 genes, 0.1%	7 out of 26346 genes, 0.0%	0.364	115.76
		taxadiene 5-alpha-hydroxylase activity	4 out of 2322 genes, 0.2%	22 out of 26346 genes, 0.1%	0.364	117.22
		ATP-dependent 5'-3' RNA helicase activity	2 out of 2322 genes, 0.1%	7 out of 26346 genes, 0.0%	0.3652	115.76
		phosphatidylinositol bisphosphate phosphatase activity	4 out of 2322 genes, 0.2%	22 out of 26346 genes, 0.1%	0.3652	117.22
		solute:hydrogen symporter activity	6 out of 2322 genes, 0.3%	39 out of 26346 genes, 0.1%	0.3652	117.96
		5'-3' RNA helicase activity	2 out of 2322 genes, 0.1%	7 out of 26346 genes, 0.0%	0.3663	115.76
		protein disulfide oxidoreductase activity	7 out of 2322 genes, 0.3%	48 out of 26346 genes, 0.2%	0.3665	119.1
		mechanically gated channel activity	2 out of 2322 genes, 0.1%	7 out of 26346 genes, 0.0%	0.3675	115.76
		1-aminocyclopropane-1-carboxylate oxidase activity	7 out of 2322 genes, 0.3%	48 out of 26346 genes, 0.2%	0.3676	119.1
		ferric-transporting ATPase activity	2 out of 2322 genes, 0.1%	7 out of 26346 genes, 0.0%	0.3687	115.76
		urea transmembrane transporter activity	2 out of 2322 genes, 0.1%	7 out of 26346 genes, 0.0%	0.3698	115.76
		ferric iron transmembrane transporter activity	2 out of 2322 genes, 0.1%	7 out of 26346 genes, 0.0%	0.371	115.76
		ATPase activity	63 out of 2322 genes, 2.7%	621 out of 26346 genes, 2.4%	0.3711	121.36
		pectinesterase activity	9 out of 2322 genes, 0.4%	67 out of 26346 genes, 0.3%	0.3717	121.18
		carotenoid dioxygenase activity	2 out of 2322 genes, 0.1%	7 out of 26346 genes, 0.0%	0.3722	115.76
		hexose:hydrogen symporter activity	2 out of 2322 genes, 0.1%	7 out of 26346 genes, 0.0%	0.3734	115.76
		specific transcriptional repressor activity	6 out of 2322 genes, 0.3%	40 out of 26346 genes, 0.2%	0.3738	122.62
		four-way junction helicase activity	2 out of 2322 genes, 0.1%	7 out of 26346 genes, 0.0%	0.3746	115.76
		mechanically-gated ion channel activity	2 out of 2322 genes, 0.1%	7 out of 26346 genes, 0.0%	0.3758	115.76
		phosphatidate phosphatase activity	2 out of 2322 genes, 0.1%	7 out of 26346 genes, 0.0%	0.3771	115.76
		high-affinity hydrogen:glucose symporter activity	2 out of 2322 genes, 0.1%	7 out of 26346 genes, 0.0%	0.3783	115.76
		hydrogen:glucose symporter activity	2 out of 2322 genes, 0.1%	7 out of 26346 genes, 0.0%	0.3795	115.76
		tyrosine decarboxylase activity	2 out of 2322 genes, 0.1%	7 out of 26346 genes, 0.0%	0.3808	115.76
		hydrolase activity, hydrolyzing N-glycosyl compounds	4 out of 2322 genes, 0.2%	23 out of 26346 genes, 0.1%	0.3812	125.42
		aromatic-L-amino-acid decarboxylase activity	2 out of 2322 genes, 0.1%	7 out of 26346 genes, 0.0%	0.382	115.76
		glutathione binding	3 out of 2322 genes, 0.1%	15 out of 26346 genes, 0.1%	0.3848	127.76
		S-adenosylmethionine-dependent methyltransferase activity	23 out of 2322 genes, 1.0%	206 out of 26346 genes, 0.8%	0.3859	128.52
		hydrolase activity, acting on ether bonds	3 out of 2322 genes, 0.1%	15 out of 26346 genes, 0.1%	0.386	127.76
		quinone binding	5 out of 2322 genes, 0.2%	32 out of 26346 genes, 0.1%	0.387	129.64
		DNA helicase activity	8 out of 2322 genes, 0.3%	59 out of 26346 genes, 0.2%	0.3871	129.3
		lipoxygenase activity	3 out of 2322 genes, 0.1%	15 out of 26346 genes, 0.1%	0.3872	127.76
[truncated: 11,412 more rows]

## Sheet: Supplementary  Table 5 
	Supplementary Table 5. KEGG analytical data of each pair
[truncated: 826 more rows]

[truncated: 4 more sheets: Supplementary  Table 6 , Supplementary Table 7, Supplementary  Table 8, Supplementary  Table 9]
